# Supplementary material for: Evolutionary analysis of the SUB1 locus across the Oryza genomes
Source: Rice (N Y). 2017 Feb 7;10:4. doi: 10.1186/s12284-016-0140-3 (PMC5296262; doi:10.1186/s12284-016-0140-3)
Supplement: Additional file 1: Table S1. — SUB1-like genes identified in Oryza species. (XLSX 22 kb) [file 12284_2016_140_MOESM1_ESM.xlsx]

## Sheet: SUB1-like genes 
Table S1 SUB1-like genes identified in Oryza species
Species	Genome Structure	Ortholog	Reference or RAP-DB/Ensembl ID
O. sativa japonica	AA	SUB1B	Os09g0287000
		SUB1C	Os09g0286600
		SUB1-like chr 9-II	Os09g0434500
		SUB1-like chr 6	Os06g0194000
		SUB1-like chr 2	Os02g0782700
O. sativa indica		SUB1A	Fukao et al. (2009)
		SUB1A	BGIOSGA038325
		SUB1B	BGIOSGA038064
		SUB1C	BGIOSGA030065
		SUB1-like chr 9-II	BGIOSGA030816
		SUB1-like chr 6	BGIOSGA022463
		SUB1-like chr 2	BGIOSGA005480
O. rufipogon		SUB1B	ORUFI09G04420
		SUB1C	ORUFI09G04400
		SUB1-like chr 9-II	ORUFI09G12180
		SUB1-like chr 6	ORUFI06G06250
		SUB1-like chr 2	ORUFI02G36450
O. nivara		SUB1A	ONIVA01G39120
		SUB1B	ONIVA09G04210
		SUB1C	ONIVA09G04180
		SUB1-like chr 9-II	ONIVA09G11170
		SUB1-like chr 6	ONIVA06G06990
		SUB1-like chr 2	ONIVA02G37060
O. glumaepatula		SUB1B	OGLUM09G04690
		SUB1C	OGLUM09G04680
		SUB1-like chr 9	OGLUM09G11780
		SUB1-like chr 6	OGLUM06G06300
		SUB1-like chr 2	OGLUM02G36100
O. glaberrima		SUB1B	ORGLA09G0030400
		SUB1C	ORGLA09G0030300
		SUB1-like chr 9-II	ORGLA09G0085500
		SUB1-like chr 2	ORGLA02G0302700
O. barthii		SUB1B	OBART01G06430
		SUB1-like chr 9-II	OBART09G11390
		SUB1-like chr 6	OBART06G06020
		SUB1-like chr 2	OBART02G34990
O. meridionalis		SUB1B	OMERI09G03030
		SUB1-like chr 9-II	OMERI09G08870
		SUB1-like chr 6	OMERI06G07210
		SUB1-like chr 2	OMERI02G32980
O. punctata	BB	SUB1B	OPUNC09G03540
		SUB1C	OPUNC09G03530
		SUB1-like chr 9-II	OPUNC09G09870
		SUB1-like chr 6	OPUNC06G05780
		SUB1-like chr 2	OPUNC02G32270
O. brachyantha	FF	not applicable	OB09G12530
		SUB1-like chr 9	OB09G17960
		SUB1-like chr 6	OB06G15590
		SUB1-like chr 2	OB02G41790
		SUB1-like chr 7	OB07G27820
L. perrieri	not applicable	not applicable	LPERR09G02820
		SUB1-like chr 9-I	LPERR09G02840
		SUB1-like chr 9-I	LPERR09G02880
		not applicable	LPERR03G05400
		SUB1-like chr 7	LPERR07G19320
		SUB1-like chr 9-II	LPERR09G08060
		SUB1-like chr 6	LPERR06G05580
		SUB1-like chr 2	LPERR02G28780
