# Supplementary material for: Evolutionary analysis of the SUB1 locus across the Oryza genomes
Source: Rice (N Y). 2017 Feb 7;10:4. doi: 10.1186/s12284-016-0140-3 (PMC5296262; doi:10.1186/s12284-016-0140-3)
Supplement: Additional file 8: Table S2. — Transcription Factor Binding Sites (TFBSs) in the promoter regions (-1,500 bps upstream) of SUB1A-like gene of O. nivara. Regions polymorphic when comparing (XLSX 212 kb) [file 12284_2016_140_MOESM8_ESM.xlsx]

## Sheet: TFBSs
Table S2. Transcription Factor Binding Sites (TFBSs) in the promoter regions (-1,500 bps upstream) of SUB1A-like gene of O. nivara. Regions polymorphic when comparing SUB1A-1 and SUB1A-2 are shaded.
* polymorphic regions when comparing alleles SUB1A-1 and-2 are shaded SUB1A
Matrix ID	Family	Position	Strand	Similar Score	Hit Sequence
TF_motif_seq_0261	(Motif sequence only)	9	+	0.8	GAGTC
TF_motif_seq_0254	AP2;ERF	11	+	0.8	GTCTA
TF_motif_seq_0261	(Motif sequence only)	11	-	0.8	GTCTA
TF_motif_seq_0275	(Motif sequence only)	11	-	0.8	GTCTA
TF_motif_seq_0239	Dof	15	-	1	ACTTT
TFmatrixID_0441	WRC;GRF	16	-	1	ctTTCAGa
TF_motif_seq_0274	(Motif sequence only)	17	+	0.8	TTTCA
TF_motif_seq_0254	AP2;ERF	20	-	0.8	CAGAT
TF_motif_seq_0302	bHLH	20	+	1	CAGATg
TF_motif_seq_0302	bHLH	20	-	1	cAGATG
TF_motif_seq_0237	GATA;tify	21	+	1	AGATG
TF_motif_seq_0341	(Motif sequence only)	24	-	1	TGGTTt
TFmatrixID_0422	TCP	28	-	0.95	tttGGTCCcc
TF_motif_seq_0257	NF-YB;NF-YA;NF-YC	28	-	0.8	TTTGG
TFmatrixID_0427	TCP	29	-	0.94	ttGGTCCc
TFmatrixID_0432	TCP	29	-	0.88	ttGGTCCc
TFmatrixID_0436	TCP	29	-	0.88	ttGGTCCcca
TFmatrixID_0440	TCP	29	-	0.98	ttGGTCCc
TF_motif_seq_0266	TCP	31	+	1	GGTCC
TF_motif_seq_0266	TCP	31	-	1	GGTCC
TF_motif_seq_0431	TCP	31	+	0.75	GGTCCcca
TF_motif_seq_0265	(Motif sequence only)	31	+	0.8	GGTCC
TF_motif_seq_0265	(Motif sequence only)	31	-	0.8	GGTCC
TF_motif_seq_0266	TCP	32	+	0.75	GTCCC
TF_motif_seq_0266	TCP	32	-	0.75	GTCCC
TF_motif_seq_0261	(Motif sequence only)	32	-	0.8	GTCCC
TF_motif_seq_0265	(Motif sequence only)	32	-	0.8	GTCCC
TFmatrixID_0534	WRKY	33	+	0.85	tccccaGTCAA
TFmatrixID_0444	WRKY	36	+	0.98	ccaGTCAAaa
TFmatrixID_0451	WRKY	36	+	1	ccaGTCAAaa
TF_motif_seq_0257	NF-YB;NF-YA;NF-YC	36	+	0.8	CCAGT
TFmatrixID_0382	NAC;NAM	37	+	1	caGTCAAaa
TFmatrixID_0445	WRKY	37	+	1	caGTCAAa
TFmatrixID_0452	WRKY	37	+	0.99	caGTCAAaat
TFmatrixID_0460	WRKY	37	+	0.98	caGTCAAa
TF_motif_seq_0246	Homeodomain;TALE	38	-	1	AGTCA
TF_motif_seq_0270	WRKY	38	-	1	AGTCA
TF_motif_seq_0271	bZIP	38	-	0.8	AGTCA
TF_motif_seq_0339	WRKY	38	-	1	aGTCAA
TF_motif_seq_0274	(Motif sequence only)	38	+	0.8	AGTCA
TF_motif_seq_0399	(Motif sequence only)	38	-	1	agTCAAA
TF_motif_seq_0275	(Motif sequence only)	39	-	1	GTCAA
TF_motif_seq_0281	bZIP	45	-	1	aTTCTT
TF_motif_seq_0508	SBP	46	+	0.75	ttCTTACca
TF_motif_seq_0267	Trihelix	48	+	0.8	CTTAC
TF_motif_seq_0257	NF-YB;NF-YA;NF-YC	52	+	0.8	CCAAA
TF_motif_seq_0248	(Motif sequence only)	55	+	0.8	AACTG
TF_motif_seq_0287	bZIP	56	+	1	ACTGCt
TF_motif_seq_0429	(Motif sequence only)	59	+	0.75	GCTGGgaa
TFmatrixID_0358	Myb/SANT	60	+	1	ctggGAATCt
TF_motif_seq_0458	(Motif sequence only)	60	-	0.94	ctGGGAAt
TFmatrixID_0337	Myb/SANT	61	+	1	tggGAATCtg
TFmatrixID_0338	Myb/SANT	61	+	1	tggGAATCtg
TFmatrixID_0340	Myb/SANT	61	+	1	tggGAATCtg
TFmatrixID_0341	Myb/SANT;MYB;ARR-B	61	+	0.98	tgggAATCTg
TFmatrixID_0342	Myb/SANT	61	+	1	tggGAATCt
TFmatrixID_0344	Myb/SANT;ARR-B	61	+	0.98	tggGAATCtg
TFmatrixID_0345	Myb/SANT;G2-like	61	+	1	tggGAATCtg
TFmatrixID_0349	Myb/SANT;ARR-B	61	+	1	tgggAATCTg
TFmatrixID_0351	Myb/SANT	61	+	1	tggGAATCtg
TFmatrixID_0359	Myb/SANT;G2-like	61	+	1	tggGAATCtg
TFmatrixID_0367	Myb/SANT	61	+	1	tggGAATCtg
TFmatrixID_0368	Myb/SANT	61	+	1	tggGAATCtg
TFmatrixID_0371	Myb/SANT	61	+	1	tggGAATCtg
TFmatrixID_0332	Myb/SANT	62	+	1	ggGAATCt
TFmatrixID_0343	Myb/SANT	62	+	1	ggGAATCtgc
TFmatrixID_0324	Myb/SANT	63	+	0.98	gGAATCtg
TF_motif_seq_0237	GATA;tify	65	-	1	AATCT
TF_motif_seq_0252	Myb/SANT;MYB;ARR-B	65	-	1	AATCT
TF_motif_seq_0268	(Motif sequence only)	65	-	1	AATCT
TF_motif_seq_0254	AP2;ERF	66	+	0.8	ATCTG
TF_motif_seq_0490	(Motif sequence only)	68	-	0.88	ctgcAAAAC
TF_motif_seq_0392	(Motif sequence only)	69	+	0.86	TGCAAaa
TF_motif_seq_0343	(Motif sequence only)	73	+	0.86	AAACAag
TF_motif_seq_0344	(Motif sequence only)	74	+	0.86	AACAAgc
TF_motif_seq_0256	B3	76	+	0.8	CAAGC
TF_motif_seq_0263	(Motif sequence only)	79	+	0.8	GCCAT
TFmatrixID_0254	EIN3;EIL	80	-	0.99	ccATGTAtctt
TFmatrixID_0257	EIN3	80	-	1	ccATGTAtctt
TF_motif_seq_0256	B3	80	-	0.8	CCATG
TF_motif_seq_0410	bHLH	80	-	0.75	ccaTGTAT
TFmatrixID_0030	MYB-related	81	-	0.96	catgTATCTt
TFmatrixID_0258	EIN3;EIL	81	-	1	caTGTATctt
TFmatrixID_0362	Myb/SANT;ARR-B	81	+	0.95	catgTATCTtatc
TF_motif_seq_0256	B3	81	+	0.8	CATGT
TF_motif_seq_0249	(Motif sequence only)	81	-	0.8	CATGT
TFmatrixID_0255	EIN3;EIL	82	+	1	aTGTATctt
TFmatrixID_0348	Myb/SANT;ARR-B	82	+	0.96	atgtATCTTa
TFmatrixID_0562	EIN3;EIL	82	+	0.98	ATGTAtct
TF_motif_seq_0254	AP2;ERF	82	+	0.8	ATGTA
TF_motif_seq_0243	GATA;tify	84	-	1	GTATC
TF_motif_seq_0267	Trihelix	84	-	0.8	GTATC
TF_motif_seq_0261	(Motif sequence only)	84	-	0.8	GTATC
TF_motif_seq_0237	GATA;tify	85	-	1	TATCT
TFmatrixID_0353	Myb/SANT	86	+	0.96	atcTTATCca
TFmatrixID_0374	Myb/SANT	86	-	0.98	atctTATCCagtc
TF_motif_seq_0254	AP2;ERF	86	+	0.8	ATCTT
TFmatrixID_0326	Myb/SANT	87	+	1	tctTATCCag
TFmatrixID_0331	Myb/SANT	87	+	1	tctTATCCag
TFmatrixID_0356	Myb/SANT	87	+	1	tcTTATCca
TFmatrixID_0361	Myb/SANT	87	+	0.99	tcTTATCcag
TFmatrixID_0372	Myb/SANT	87	+	0.99	tctTATCCa
TFmatrixID_0319	Myb/SANT	88	-	1	ctTATCCagt
TFmatrixID_0328	Myb/SANT	88	-	1	ctTATCCa
TFmatrixID_0335	Myb/SANT	88	-	1	ctTATCCagt
TF_motif_seq_0317	(Motif sequence only)	88	-	1	cTTATC
TF_motif_seq_0243	GATA;tify	89	-	1	TTATC
TF_motif_seq_0336	(Motif sequence only)	89	+	1	TTATCc
TF_motif_seq_0237	GATA;tify	90	-	1	TATCC
TF_motif_seq_0386	Alpha-amylase	90	+	0.86	TATCCag
TF_motif_seq_0328	(Motif sequence only)	90	+	1	TATCCa
TF_motif_seq_0387	(Motif sequence only)	90	+	0.96	TATCCag
TF_motif_seq_0254	AP2;ERF	91	+	0.8	ATCCA
TF_motif_seq_0257	NF-YB;NF-YA;NF-YC	93	+	0.8	CCAGT
TF_motif_seq_0266	TCP	95	+	0.75	AGTCC
TF_motif_seq_0266	TCP	95	-	0.75	AGTCC
TFmatrixID_0358	Myb/SANT	96	+	0.99	gtccGAATCt
TF_motif_seq_0258	Dehydrin	96	-	0.8	GTCCG
TFmatrixID_0337	Myb/SANT	97	+	1	tccGAATCtg
TFmatrixID_0338	Myb/SANT	97	+	1	tccGAATCtg
TFmatrixID_0340	Myb/SANT	97	+	0.98	tccGAATCtg
TFmatrixID_0341	Myb/SANT;MYB;ARR-B	97	+	1	tccgAATCTg
TFmatrixID_0344	Myb/SANT;ARR-B	97	+	0.99	tccGAATCtg
TFmatrixID_0345	Myb/SANT;G2-like	97	+	1	tccGAATCtg
TFmatrixID_0351	Myb/SANT	97	+	1	tccGAATCtg
TFmatrixID_0354	Myb/SANT;G2-like	97	+	0.99	tccGAATCtga
TFmatrixID_0367	Myb/SANT	97	+	1	tccGAATCtg
TFmatrixID_0371	Myb/SANT	97	+	1	tccGAATCtg
TF_motif_seq_0258	Dehydrin	98	+	0.8	CCGAA
TF_motif_seq_0257	NF-YB;NF-YA;NF-YC	99	+	0.8	CGAAT
TF_motif_seq_0237	GATA;tify	101	-	1	AATCT
TF_motif_seq_0252	Myb/SANT;MYB;ARR-B	101	-	1	AATCT
TF_motif_seq_0268	(Motif sequence only)	101	-	1	AATCT
TF_motif_seq_0254	AP2;ERF	102	+	0.8	ATCTG
TF_motif_seq_0237	GATA;tify	105	+	1	TGATT
TF_motif_seq_0268	(Motif sequence only)	105	+	1	TGATT
TF_motif_seq_0257	NF-YB;NF-YA;NF-YC	107	-	0.8	ATTTG
TF_motif_seq_0257	NF-YB;NF-YA;NF-YC	108	-	0.8	TTTGG
TF_motif_seq_0402	(Motif sequence only)	109	-	0.88	ttgGGTTT
TF_motif_seq_0415	(Motif sequence only)	111	-	0.88	gggTTTTG
TF_motif_seq_0257	NF-YB;NF-YA;NF-YC	115	-	0.8	TTTGG
TF_motif_seq_0334	(Motif sequence only)	117	+	1	TGGGCt
TF_motif_seq_0266	TCP	118	+	0.75	GGGCT
TF_motif_seq_0266	TCP	118	-	0.75	GGGCT
TF_motif_seq_0265	(Motif sequence only)	118	+	0.8	GGGCT
TF_motif_seq_0239	Dof	120	-	1	GCTTT
TF_motif_seq_0347	Alpha-amylase	124	-	0.86	tgTAATT
TF_motif_seq_0274	(Motif sequence only)	124	+	0.8	TGTAA
TF_motif_seq_0241	ZF-HD	125	-	1	GTAAT
TF_motif_seq_0267	Trihelix	125	-	0.8	GTAAT
TF_motif_seq_0257	NF-YB;NF-YA;NF-YC	128	-	0.8	ATTGT
TFmatrixID_0127	AP2;B3;RAV	130	-	0.93	tgTGTTGt
TF_motif_seq_0255	AP2;RAV;B3	132	-	1	TGTTG
TF_motif_seq_0258	Dehydrin	136	-	0.8	GTGGG
TF_motif_seq_0263	(Motif sequence only)	136	-	0.8	GTGGG
TF_motif_seq_0334	(Motif sequence only)	137	+	1	TGGGCt
TF_motif_seq_0266	TCP	138	+	0.75	GGGCT
TF_motif_seq_0266	TCP	138	-	0.75	GGGCT
TF_motif_seq_0265	(Motif sequence only)	138	+	0.8	GGGCT
TF_motif_seq_0266	TCP	144	+	0.75	AGCCC
TF_motif_seq_0266	TCP	144	-	0.75	AGCCC
TF_motif_seq_0265	(Motif sequence only)	144	-	0.8	AGCCC
TF_motif_seq_0334	(Motif sequence only)	144	-	1	aGCCCA
TFmatrixID_0176	bHLH	147	-	1	cCAAGTggt
TF_motif_seq_0257	NF-YB;NF-YA;NF-YC	147	+	0.8	CCAAG
TF_motif_seq_0425	(Motif sequence only)	147	+	0.88	CCAAGtgg
TF_motif_seq_0300	bHLH	148	+	0.83	CAAGTg
TF_motif_seq_0300	bHLH	148	-	0.83	cAAGTG
TF_motif_seq_0301	bHLH	148	-	1	cAAGTG
TF_motif_seq_0302	bHLH	148	+	1	CAAGTg
TF_motif_seq_0302	bHLH	148	-	1	cAAGTG
TF_motif_seq_0249	(Motif sequence only)	148	-	0.8	CAAGT
TF_motif_seq_0249	(Motif sequence only)	149	+	0.8	AAGTG
TF_motif_seq_0257	NF-YB;NF-YA;NF-YC	150	-	0.8	AGTGG
TF_motif_seq_0263	(Motif sequence only)	151	-	0.8	GTGGT
TF_motif_seq_0341	(Motif sequence only)	152	-	0.95	TGGTTg
TF_motif_seq_0508	SBP	155	-	0.88	ttGTGCGca
TF_motif_seq_0508	SBP	158	+	0.75	tgCGCACta
TFmatrixID_0614	SRS	161	-	0.89	gcaCTAGGgc
TFmatrixID_0365	Myb/SANT	162	+	0.99	cacTAGGGca
TFmatrixID_0333	Myb/SANT	164	+	1	cTAGGGca
TFmatrixID_0363	Myb/SANT;MYB-related	164	+	1	cTAGGGca
TF_motif_seq_0266	TCP	167	+	0.75	GGGCA
TF_motif_seq_0266	TCP	167	-	0.75	GGGCA
TF_motif_seq_0265	(Motif sequence only)	167	+	0.8	GGGCA
TF_motif_seq_0275	(Motif sequence only)	168	-	0.8	GGCAA
TF_motif_seq_0267	Trihelix	169	-	0.8	GCAAC
TF_motif_seq_0263	(Motif sequence only)	169	+	0.8	GCAAC
TFmatrixID_0363	Myb/SANT;MYB-related	171	-	0.97	aaCCCTAg
TFmatrixID_0365	Myb/SANT	171	-	1	aaCCCTAgga
TFmatrixID_0614	SRS	172	+	0.9	acCCTAGgac
TFmatrixID_0614	SRS	172	-	0.9	accCTAGGac
TF_motif_seq_0009	(Motif sequence only)	174	-	0.8	cctagGACGT
TFmatrixID_0174	bHLH	178	+	0.75	GGACGtcc
TFmatrixID_0174	bHLH	178	-	0.75	ggaCGTCC
TF_motif_seq_0266	TCP	178	+	0.75	GGACG
TF_motif_seq_0266	TCP	178	-	0.75	GGACG
TF_motif_seq_0271	bZIP	178	+	0.8	GGACG
TF_motif_seq_0259	(Motif sequence only)	178	+	0.8	GGACG
TF_motif_seq_0450	(Motif sequence only)	178	+	0.75	GGACGtcc
TF_motif_seq_0450	(Motif sequence only)	178	-	0.75	ggaCGTCC
TF_motif_seq_0240	bZIP	179	-	1	GACGT
TF_motif_seq_0316	(Others)	179	+	1	GACGTc
TF_motif_seq_0316	(Others)	179	-	1	gACGTC
TF_motif_seq_0249	(Motif sequence only)	179	-	0.8	GACGT
TF_motif_seq_0240	bZIP	180	+	1	ACGTC
TF_motif_seq_0009	(Motif sequence only)	180	+	0.7	ACGTCcttaa
TF_motif_seq_0249	(Motif sequence only)	180	+	0.8	ACGTC
TF_motif_seq_0266	TCP	181	+	0.75	CGTCC
TF_motif_seq_0266	TCP	181	-	0.75	CGTCC
TF_motif_seq_0271	bZIP	181	-	0.8	CGTCC
TF_motif_seq_0259	(Motif sequence only)	181	-	0.8	CGTCC
TF_motif_seq_0239	Dof	183	-	1	TCCTT
TFmatrixID_0296	Homeodomain;ZF-HD	185	+	1	ctTAATCata
TFmatrixID_0283	Homeodomain;HD-ZIP	186	-	0.98	ttAATCAtat
TFmatrixID_0284	Homeodomain;HD-ZIP	186	-	0.92	ttAATCAtat
TFmatrixID_0289	Homeodomain;HD-ZIP	186	-	0.98	ttAATCAtat
TFmatrixID_0634	Sox;YABBY	186	-	0.97	ttaATCATat
TF_motif_seq_0241	ZF-HD	186	-	1	TTAAT
TFmatrixID_0413	Sox;YABBY	187	+	1	taATCAT
TF_motif_seq_0237	GATA;tify	188	-	1	AATCA
TF_motif_seq_0268	(Motif sequence only)	188	-	1	AATCA
TFmatrixID_0571	TBP	193	-	0.96	taTTTATt
TF_motif_seq_0389	(Motif sequence only)	193	+	0.86	TATTTat
TF_motif_seq_0254	AP2;ERF	194	+	0.8	ATTTA
TFmatrixID_0131	AT-Hook	195	-	1	TTTATtcag
TF_motif_seq_0282	Alpha-amylase	195	-	1	tTTATT
TF_motif_seq_0267	Trihelix	203	-	0.8	GTAGC
TF_motif_seq_0263	(Motif sequence only)	203	-	0.8	GTAGC
TF_motif_seq_0014	bZIP	204	-	0.7	tagccGTCAT
TFmatrixID_0185	bZIP	205	+	0.89	agcCGTCAtc
TFmatrixID_0197	bZIP	205	+	0.93	agcCGTCAtc
TFmatrixID_0199	bZIP	205	+	0.97	agcCGTCAtc
TFmatrixID_0300	Homeodomain;TALE	205	-	1	agcCGTCAtc
TFmatrixID_0533	bZIP	205	+	0.93	agcCGTCAtcg
TFmatrixID_0603	AP2;ERF	205	-	0.98	aGCCGTcatc
TF_motif_seq_0287	bZIP	205	-	1	aGCCGT
TF_motif_seq_0356	ERF	205	+	0.86	AGCCGtc
TF_motif_seq_0450	(Motif sequence only)	205	-	0.75	agcCGTCA
TFmatrixID_0620	bZIP	206	+	0.85	gcCGTCAtcg
TF_motif_seq_0316	(Others)	206	+	0.83	GCCGTc
TF_motif_seq_0316	(Others)	206	-	0.83	gCCGTC
TF_motif_seq_0258	Dehydrin	207	+	0.8	CCGTC
TF_motif_seq_0009	(Motif sequence only)	207	+	0.7	CCGTCatcgt
TF_motif_seq_0248	(Motif sequence only)	207	-	0.8	CCGTC
TF_motif_seq_0113	PsaH	208	-	0.75	cgtcatcGTTTA
TF_motif_seq_0246	Homeodomain;TALE	208	-	1	CGTCA
TF_motif_seq_0271	bZIP	208	-	1	CGTCA
TF_motif_seq_0259	(Motif sequence only)	208	-	0.8	CGTCA
TF_motif_seq_0274	(Motif sequence only)	208	+	0.8	CGTCA
TF_motif_seq_0275	(Motif sequence only)	209	-	0.8	GTCAT
TF_motif_seq_0237	GATA;tify	211	-	1	CATCG
TF_motif_seq_0259	(Motif sequence only)	211	-	0.8	CATCG
TF_motif_seq_0248	(Motif sequence only)	213	-	0.8	TCGTT
TF_motif_seq_0355	SRS	217	-	0.86	ttAGAGT
TF_motif_seq_0254	AP2;ERF	218	-	0.8	TAGAG
TF_motif_seq_0297	(Motif sequence only)	220	-	1	gAGTTG
TF_motif_seq_0257	NF-YB;NF-YA;NF-YC	222	-	0.8	GTTGG
TF_motif_seq_0258	Dehydrin	222	-	0.8	GTTGG
TF_motif_seq_0124	(Motif sequence only)	222	-	0.86	gttgggtttTGCTT
TF_motif_seq_0402	(Motif sequence only)	223	-	0.88	ttgGGTTT
TF_motif_seq_0415	(Motif sequence only)	225	-	0.88	gggTTTTG
TFmatrixID_0050	Myb/SANT;MYB;G2-like	235	-	0.98	taGAATAttc
TF_motif_seq_0254	AP2;ERF	235	-	0.8	TAGAA
TFmatrixID_0048	Myb/SANT;MYB;G2-like	236	+	0.98	agaaTATTCt
TFmatrixID_0048	Myb/SANT;MYB;G2-like	236	-	0.98	aGAATAttct
TFmatrixID_0049	Myb/SANT;MYB;G2-like	236	+	0.99	aGAATAttct
TFmatrixID_0049	Myb/SANT;MYB;G2-like	236	-	0.99	agaaTATTCt
TFmatrixID_0150	AT-Hook	236	+	1	agAATATtct
TFmatrixID_0150	AT-Hook	236	-	1	agaATATTct
TFmatrixID_0357	Myb/SANT;G2-like;MYB	236	+	1	agAATATtct
TFmatrixID_0357	Myb/SANT;G2-like;MYB	236	-	1	agaATATTct
TF_motif_seq_0010	HSF	236	+	1	AGAATattct
TF_motif_seq_0010	HSF	236	-	1	agaatATTCT
TFmatrixID_0050	Myb/SANT;MYB;G2-like	237	+	0.98	gaaTATTCtg
TF_motif_seq_0434	(Motif sequence only)	237	+	1	GAATAttc
TF_motif_seq_0434	(Motif sequence only)	237	-	1	gaaTATTC
TFmatrixID_0293	Homeodomain;TALE	242	-	0.99	ttcTGTCAag
TF_motif_seq_0246	Homeodomain;TALE	245	-	1	TGTCA
TF_motif_seq_0271	bZIP	245	-	0.8	TGTCA
TF_motif_seq_0339	WRKY	245	-	0.95	tGTCAA
TF_motif_seq_0274	(Motif sequence only)	245	+	1	TGTCA
TF_motif_seq_0274	(Motif sequence only)	245	-	0.8	TGTCA
TF_motif_seq_0275	(Motif sequence only)	246	-	1	GTCAA
TF_motif_seq_0248	(Motif sequence only)	252	+	0.8	AACAG
TF_motif_seq_0248	(Motif sequence only)	254	-	0.8	CAGTT
TF_motif_seq_0429	(Motif sequence only)	258	-	0.88	tttGCCGC
TF_motif_seq_0458	(Motif sequence only)	258	+	1	tTTGCCgc
TF_motif_seq_0275	(Motif sequence only)	259	+	0.8	TTGCC
TF_motif_seq_0271	bZIP	260	+	0.8	TGCCG
TF_motif_seq_0263	(Motif sequence only)	261	+	0.8	GCCGC
TF_motif_seq_0318	(Motif sequence only)	261	+	0.83	GCCGCt
TF_motif_seq_0248	(Motif sequence only)	262	-	0.8	CCGCT
TFmatrixID_0268	GATA	264	-	1	gctaGATCGg
TFmatrixID_0042	GATA;tify	265	+	0.95	ctAGATCggt
TFmatrixID_0264	GATA;tify	265	+	1	ctAGATCggt
TFmatrixID_0266	GATA;tify	265	-	0.99	ctAGATCgg
TFmatrixID_0267	GATA;tify	265	+	0.99	ctAGATCggt
TFmatrixID_0271	GATA;tify	265	-	0.97	ctAGATCggt
TFmatrixID_0272	GATA	265	-	1	ctaGATCGg
TFmatrixID_0259	GATA;tify	266	-	0.93	tAGATCgg
TFmatrixID_0265	GATA;tify	266	+	0.95	tAGATCggtt
TFmatrixID_0270	GATA;tify	266	+	1	tAGATCggtt
TF_motif_seq_0254	AP2;ERF	266	-	1	TAGAT
TF_motif_seq_0237	GATA;tify	267	+	1	AGATC
TF_motif_seq_0237	GATA;tify	268	-	1	GATCG
TF_motif_seq_0257	NF-YB;NF-YA;NF-YC	269	-	0.8	ATCGG
TF_motif_seq_0258	Dehydrin	269	-	0.8	ATCGG
TF_motif_seq_0248	(Motif sequence only)	269	+	0.8	ATCGG
TF_motif_seq_0248	(Motif sequence only)	271	-	0.8	CGGTT
TF_motif_seq_0431	TCP	277	-	0.88	gtgGAACC
TF_motif_seq_0263	(Motif sequence only)	277	-	0.8	GTGGA
TF_motif_seq_0266	TCP	279	+	0.75	GGAAC
TF_motif_seq_0266	TCP	279	-	0.75	GGAAC
TF_motif_seq_0267	Trihelix	279	-	0.8	GGAAC
TF_motif_seq_0266	TCP	280	+	0.75	GAACC
TF_motif_seq_0266	TCP	280	-	0.75	GAACC
TFmatrixID_0508	MADS box;MIKC;M-type	284	+	0.92	cCAAAAttaga
TF_motif_seq_0257	NF-YB;NF-YA;NF-YC	284	+	0.8	CCAAA
TF_motif_seq_0347	Alpha-amylase	288	+	0.86	AATTAga
TF_motif_seq_0241	ZF-HD	289	+	1	ATTAG
TF_motif_seq_0257	NF-YB;NF-YA;NF-YC	289	-	0.8	ATTAG
TF_motif_seq_0355	SRS	290	-	0.86	ttAGAGT
TF_motif_seq_0254	AP2;ERF	291	-	0.8	TAGAG
TFmatrixID_0518	bZIP;Homeodomain;HD-ZIP	295	-	0.76	gtgcttaATCATtcatatg
TFmatrixID_0542	bZIP;Homeodomain;HD-ZIP	295	-	0.76	gtgcttaATCATtcatatg
TFmatrixID_0296	Homeodomain;ZF-HD	298	+	1	ctTAATCatt
TFmatrixID_0283	Homeodomain;HD-ZIP	299	-	0.98	ttAATCAttc
TFmatrixID_0284	Homeodomain;HD-ZIP	299	-	0.93	ttAATCAttc
TFmatrixID_0289	Homeodomain;HD-ZIP	299	-	0.99	ttAATCAttc
TFmatrixID_0634	Sox;YABBY	299	-	1	ttaATCATtc
TF_motif_seq_0241	ZF-HD	299	-	1	TTAAT
TFmatrixID_0298	Homeodomain;HD-ZIP	300	-	0.99	tAATCAttca
TFmatrixID_0413	Sox;YABBY	300	+	1	taATCAT
TF_motif_seq_0237	GATA;tify	301	-	1	AATCA
TF_motif_seq_0268	(Motif sequence only)	301	-	1	AATCA
TF_motif_seq_0256	B3	304	+	0.8	CATTC
TF_motif_seq_0434	(Motif sequence only)	307	-	0.83	tcaTATGC
TF_motif_seq_0131	AP2	308	-	0.88	catatgcaaTTGTG
TF_motif_seq_0302	bHLH	308	+	1	CATATg
TF_motif_seq_0302	bHLH	308	-	1	cATATG
TF_motif_seq_0256	B3	310	+	0.8	TATGC
TFmatrixID_0141	AT-Hook	312	+	0.93	tGCAATtgtg
TF_motif_seq_0257	NF-YB;NF-YA;NF-YC	313	+	0.8	GCAAT
TF_motif_seq_0302	bHLH	314	+	1	CAATTg
TF_motif_seq_0302	bHLH	314	-	1	cAATTG
TFmatrixID_0089	AP2;B3;RAV	316	-	0.99	attgTGTTGcaa
TFmatrixID_0527	AP2;B3;RAV	316	+	0.99	attgTGTTGcaa
TFmatrixID_0560	AP2;B3;RAV	316	+	0.99	attgTGTTGcaa
TF_motif_seq_0257	NF-YB;NF-YA;NF-YC	316	-	0.8	ATTGT
TFmatrixID_0127	AP2;B3;RAV	318	-	0.94	tgTGTTGc
TF_motif_seq_0053	(Motif sequence only)	318	-	0.7	tgtgtTGCAA
TF_motif_seq_0255	AP2;RAV;B3	320	-	1	TGTTG
TF_motif_seq_0267	Trihelix	321	+	0.8	GTTGC
TF_motif_seq_0263	(Motif sequence only)	321	-	0.8	GTTGC
TFmatrixID_0349	Myb/SANT;ARR-B	322	+	1	ttgcAATCTa
TF_motif_seq_0257	NF-YB;NF-YA;NF-YC	324	+	0.8	GCAAT
TF_motif_seq_0237	GATA;tify	326	-	1	AATCT
TF_motif_seq_0252	Myb/SANT;MYB;ARR-B	326	-	1	AATCT
TF_motif_seq_0130	(Motif sequence only)	326	-	0.71	aatctatctTGTTG
TF_motif_seq_0268	(Motif sequence only)	326	-	1	AATCT
TF_motif_seq_0254	AP2;ERF	327	+	1	ATCTA
TF_motif_seq_0243	GATA;tify	329	-	1	CTATC
TF_motif_seq_0237	GATA;tify	330	-	1	TATCT
TF_motif_seq_0254	AP2;ERF	331	+	0.8	ATCTT
TF_motif_seq_0255	AP2;RAV;B3	335	-	1	TGTTG
TF_motif_seq_0255	AP2;RAV;B3	338	-	1	TGTTG
TF_motif_seq_0267	Trihelix	339	+	0.8	GTTGC
TF_motif_seq_0263	(Motif sequence only)	339	-	0.8	GTTGC
TF_motif_seq_0256	B3	342	-	0.8	GCTTG
TF_motif_seq_0259	(Motif sequence only)	351	-	0.8	CTTCG
TF_motif_seq_0254	AP2;ERF	353	-	0.8	TCGAT
TF_motif_seq_0237	GATA;tify	354	+	1	CGATT
TF_motif_seq_0268	(Motif sequence only)	354	+	1	CGATT
TF_motif_seq_0275	(Motif sequence only)	357	+	0.8	TTCAC
TFmatrixID_0174	bHLH	358	-	0.75	tcaCATGC
TF_motif_seq_0274	(Motif sequence only)	358	-	0.8	TCACA
TF_motif_seq_0298	bHLH	359	+	1	CACATg
TF_motif_seq_0300	bHLH	359	+	0.83	CACATg
TF_motif_seq_0300	bHLH	359	-	0.83	cACATG
TF_motif_seq_0301	bHLH	359	+	1	CACATg
TF_motif_seq_0302	bHLH	359	+	1	CACATg
TF_motif_seq_0302	bHLH	359	-	1	cACATG
TF_motif_seq_0305	NAC;NAM	359	-	1	cACATG
TF_motif_seq_0249	(Motif sequence only)	359	-	0.8	CACAT
TF_motif_seq_0256	B3	360	-	0.8	ACATG
TF_motif_seq_0249	(Motif sequence only)	360	+	0.8	ACATG
TF_motif_seq_0256	B3	361	+	1	CATGC
TF_motif_seq_0422	LEA_5	361	+	0.88	CATGCagg
TF_motif_seq_0256	B3	364	-	0.8	GCAGG
TFmatrixID_0296	Homeodomain;ZF-HD	366	-	1	aggGATTAgc
TF_motif_seq_0237	GATA;tify	368	+	1	GGATT
TF_motif_seq_0252	Myb/SANT;MYB;ARR-B	368	+	1	GGATT
TF_motif_seq_0268	(Motif sequence only)	368	+	1	GGATT
TF_motif_seq_0241	ZF-HD	370	+	1	ATTAG
TF_motif_seq_0257	NF-YB;NF-YA;NF-YC	370	-	0.8	ATTAG
TF_motif_seq_0239	Dof	374	-	1	GCCTT
TF_motif_seq_0261	(Motif sequence only)	377	-	0.8	TTCTC
TF_motif_seq_0258	Dehydrin	379	-	0.8	CTCGG
TF_motif_seq_0259	(Motif sequence only)	381	+	0.8	CGGCG
TF_motif_seq_0259	(Motif sequence only)	381	-	0.8	CGGCG
TFmatrixID_0534	WRKY	382	+	0.93	ggcgagGTCAA
TF_motif_seq_0259	(Motif sequence only)	384	+	0.8	CGAGG
TF_motif_seq_0450	(Motif sequence only)	384	-	0.75	cgaGGTCA
TFmatrixID_0444	WRKY	385	+	0.99	gagGTCAAcc
TFmatrixID_0447	WRKY	385	+	0.99	gagGTCAAcc
TFmatrixID_0448	WRKY	385	+	0.99	gagGTCAAccg
TFmatrixID_0450	WRKY	385	+	1	gagGTCAAcc
TFmatrixID_0451	WRKY	385	+	1	gagGTCAAcc
TFmatrixID_0454	WRKY	385	+	1	gagGTCAAcc
TFmatrixID_0455	WRKY	385	+	0.97	gagGTCAAccg
TFmatrixID_0456	WRKY	385	+	1	gagGTCAAcc
TFmatrixID_0458	WRKY	385	+	1	gagGTCAAcc
TFmatrixID_0463	WRKY	385	+	1	gagGTCAAcc
TFmatrixID_0466	WRKY	385	+	1	gagGTCAAcc
TFmatrixID_0467	WRKY	385	+	0.98	gagGTCAAccggg
TFmatrixID_0630	WRKY	385	+	0.96	gagGTCAAcc
TF_motif_seq_0316	(Others)	385	+	0.83	GAGGTc
TF_motif_seq_0316	(Others)	385	-	0.83	gAGGTC
TFmatrixID_0382	NAC;NAM	386	+	1	agGTCAAcc
TFmatrixID_0442	WRKY	386	+	0.99	agGTCAAccg
TFmatrixID_0443	WRKY	386	+	1	agGTCAAc
TFmatrixID_0445	WRKY	386	+	1	agGTCAAc
TFmatrixID_0446	WRKY	386	+	1	agGTCAAccg
TFmatrixID_0449	WRKY	386	+	0.99	agGTCAAc
TFmatrixID_0457	WRKY	386	+	0.99	agGTCAAccg
TFmatrixID_0459	WRKY	386	+	0.95	agGTCAAc
TFmatrixID_0460	WRKY	386	+	1	agGTCAAc
TFmatrixID_0462	WRKY	386	+	1	agGTCAAcc
TFmatrixID_0464	WRKY	386	+	1	agGTCAAcc
TFmatrixID_0465	WRKY	386	+	1	agGTCAAc
TFmatrixID_0468	WRKY	386	+	1	agGTCAAcc
TFmatrixID_0629	WRKY	386	-	0.95	agGTCAAccg
TFmatrixID_0631	WRKY	386	-	0.96	agGTCAAccg
TFmatrixID_0632	WRKY	386	-	0.89	agGTCAAccg
TFmatrixID_0453	WRKY	387	+	0.93	gGTCAAcc
TFmatrixID_0461	WRKY	387	+	0.99	gGTCAAccgg
TF_motif_seq_0246	Homeodomain;TALE	387	-	1	GGTCA
TF_motif_seq_0266	TCP	387	+	0.75	GGTCA
TF_motif_seq_0266	TCP	387	-	0.75	GGTCA
TF_motif_seq_0270	WRKY	387	-	1	GGTCA
TF_motif_seq_0271	bZIP	387	-	0.8	GGTCA
TF_motif_seq_0339	WRKY	387	-	1	gGTCAA
TF_motif_seq_0274	(Motif sequence only)	387	+	0.8	GGTCA
TF_motif_seq_0275	(Motif sequence only)	388	-	1	GTCAA
TF_motif_seq_0313	(Others)	390	-	1	cAACCG
TF_motif_seq_0425	(Motif sequence only)	390	-	0.75	caaCCGGG
TF_motif_seq_0248	(Motif sequence only)	391	+	0.8	AACCG
TF_motif_seq_0248	(Motif sequence only)	392	+	0.8	ACCGG
TF_motif_seq_0331	TCP	393	+	1	cCGGGT
TF_motif_seq_0251	TCP	394	-	1	CGGGT
TF_motif_seq_0267	Trihelix	397	+	0.8	GTTTC
TF_motif_seq_0261	(Motif sequence only)	397	-	0.8	GTTTC
TF_motif_seq_0274	(Motif sequence only)	398	+	0.8	TTTCA
TF_motif_seq_0256	B3	403	-	0.8	GCACG
TF_motif_seq_0248	(Motif sequence only)	404	+	0.8	CACGG
TF_motif_seq_0249	(Motif sequence only)	404	-	0.8	CACGG
TF_motif_seq_0313	(Others)	406	+	1	CGGTTg
TF_motif_seq_0248	(Motif sequence only)	406	-	0.8	CGGTT
TF_motif_seq_0254	AP2;ERF	409	-	0.8	TTGAT
TF_motif_seq_0275	(Motif sequence only)	409	+	0.8	TTGAT
TF_motif_seq_0237	GATA;tify	410	+	1	TGATA
TF_motif_seq_0274	(Motif sequence only)	410	-	0.8	TGATA
TF_motif_seq_0243	GATA;tify	411	+	1	GATAA
TF_motif_seq_0267	Trihelix	412	-	0.8	ATAAC
TF_motif_seq_0313	(Others)	413	-	1	tAACCG
TF_motif_seq_0248	(Motif sequence only)	414	+	0.8	AACCG
TF_motif_seq_0248	(Motif sequence only)	415	+	0.8	ACCGG
TFmatrixID_0497	bHLH	417	+	0.89	cggaggagACGTGg
TFmatrixID_0198	bZIP	420	-	0.96	aggaGACGTggt
TFmatrixID_0189	bZIP	421	-	0.98	ggagACGTGg
TFmatrixID_0203	bZIP	421	-	0.98	ggagACGTGgtg
TFmatrixID_0483	bZIP	421	-	0.77	ggaGACGTggtg
TFmatrixID_0515	bZIP	421	+	0.81	ggagACGTGgtgctacgat
TFmatrixID_0545	bZIP	421	-	0.77	ggagaCGTGGtg
TF_motif_seq_0019	bZIP	421	-	0.8	ggagaCGTGG
TF_motif_seq_0018	(Motif sequence only)	421	-	0.8	ggagaCGTGG
TFmatrixID_0184	bZIP	422	+	0.95	gagACGTGgt
TFmatrixID_0200	bZIP	422	-	0.96	gagACGTGgtg
TF_motif_seq_0261	(Motif sequence only)	422	+	1	GAGAC
TFmatrixID_0181	bZIP	423	-	0.98	agaCGTGGt
TFmatrixID_0190	bZIP	423	-	0.98	agaCGTGGtg
TFmatrixID_0192	bZIP	423	-	0.98	agaCGTGGt
TFmatrixID_0193	bZIP	423	+	0.75	AGACGtgg
TFmatrixID_0193	bZIP	423	-	0.75	agaCGTGG
TFmatrixID_0194	bZIP	423	-	0.96	agACGTGgtg
TFmatrixID_0201	bZIP	423	-	0.98	agACGTGg
TFmatrixID_0489	bZIP	423	-	0.99	agACGTGg
TF_motif_seq_0271	bZIP	423	+	0.8	AGACG
TF_motif_seq_0410	bHLH	423	+	0.75	AGACGtgg
TF_motif_seq_0424	bZIP	423	-	0.75	agaCGTGG
TF_motif_seq_0043	(Motif sequence only)	423	+	0.96	agACGTGgtg
TF_motif_seq_0259	(Motif sequence only)	423	+	0.8	AGACG
TF_motif_seq_0423	(Motif sequence only)	423	-	0.88	agaCGTGG
TFmatrixID_0159	bHLH	424	+	0.98	gACGTGg
TF_motif_seq_0240	bZIP	424	-	1	GACGT
TF_motif_seq_0300	bHLH	424	+	0.83	GACGTg
TF_motif_seq_0300	bHLH	424	-	0.83	gACGTG
TF_motif_seq_0316	(Others)	424	+	0.83	GACGTg
TF_motif_seq_0316	(Others)	424	-	0.83	gACGTG
TF_motif_seq_0249	(Motif sequence only)	424	-	0.8	GACGT
TF_motif_seq_0240	bZIP	425	+	1	ACGTG
TF_motif_seq_0249	(Motif sequence only)	425	+	1	ACGTG
TF_motif_seq_0353	(Motif sequence only)	425	+	0.84	ACGTGgt
TF_motif_seq_0188	(Motif sequence only)	426	-	1	CGTGGtgctacgattgcgg
TF_motif_seq_0259	(Motif sequence only)	426	-	0.8	CGTGG
TF_motif_seq_0263	(Motif sequence only)	427	-	0.8	GTGGT
TFmatrixID_0421	TCP	428	-	0.97	tGGTGCtacg
TF_motif_seq_0266	TCP	429	+	0.75	GGTGC
TF_motif_seq_0266	TCP	429	-	0.75	GGTGC
TF_motif_seq_0431	TCP	429	+	0.75	GGTGCtac
TF_motif_seq_0267	Trihelix	432	+	0.8	GCTAC
TF_motif_seq_0263	(Motif sequence only)	432	+	0.8	GCTAC
TF_motif_seq_0259	(Motif sequence only)	433	+	0.8	CTACG
TF_motif_seq_0237	GATA;tify	436	+	1	CGATT
TF_motif_seq_0268	(Motif sequence only)	436	+	1	CGATT
TF_motif_seq_0257	NF-YB;NF-YA;NF-YC	438	-	0.8	ATTGC
TF_motif_seq_0266	TCP	443	+	0.75	GGGGC
TF_motif_seq_0266	TCP	443	-	0.75	GGGGC
TF_motif_seq_0263	(Motif sequence only)	443	-	0.8	GGGGC
TF_motif_seq_0265	(Motif sequence only)	443	+	0.8	GGGGC
TF_motif_seq_0266	TCP	444	+	0.75	GGGCT
TF_motif_seq_0266	TCP	444	-	0.75	GGGCT
TF_motif_seq_0265	(Motif sequence only)	444	+	0.8	GGGCT
TF_motif_seq_0266	TCP	445	+	0.75	GGCTC
TF_motif_seq_0266	TCP	445	-	0.75	GGCTC
TF_motif_seq_0261	(Motif sequence only)	445	-	0.8	GGCTC
TF_motif_seq_0265	(Motif sequence only)	445	-	0.8	GGCTC
TFmatrixID_0394	NAC;NAM	449	+	1	cagTTGCGtgt
TF_motif_seq_0302	bHLH	449	+	1	CAGTTg
TF_motif_seq_0302	bHLH	449	-	1	cAGTTG
TF_motif_seq_0313	(Others)	449	+	1	CAGTTg
TF_motif_seq_0248	(Motif sequence only)	449	-	0.8	CAGTT
TF_motif_seq_0342	(Motif sequence only)	449	-	1	CAGTTg
TFmatrixID_0387	NAC;NAM	450	+	0.98	agTTGCGtgt
TFmatrixID_0389	NAC;NAM	450	+	1	agttGCGTGt
TFmatrixID_0390	NAC;NAM	450	+	1	agttGCGTGt
TFmatrixID_0391	NAC;NAM	450	+	1	agttGCGTGt
TFmatrixID_0393	NAC;NAM	450	+	1	agttGCGTGt
TFmatrixID_0010	NAC;NAM	451	-	0.95	gttGCGTGtt
TFmatrixID_0013	NAC;NAM	451	-	1	gtTGCGTgtt
TFmatrixID_0388	NAC;NAM	451	+	1	gttGCGTGt
TFmatrixID_0396	NAC;NAM	451	+	0.96	gtTGCGTgtt
TF_motif_seq_0267	Trihelix	451	+	0.8	GTTGC
TF_motif_seq_0263	(Motif sequence only)	451	-	0.8	GTTGC
TFmatrixID_0386	NAC;NAM	452	+	1	ttGCGTGt
TFmatrixID_0392	NAC;NAM	452	+	1	tTGCGTgttc
TFmatrixID_0395	NAC;NAM	452	+	1	ttGCGTGttc
TF_motif_seq_0256	B3	454	-	0.8	GCGTG
TF_motif_seq_0249	(Motif sequence only)	454	+	0.8	GCGTG
TF_motif_seq_0508	SBP	459	+	0.75	ttCGTTCag
TF_motif_seq_0248	(Motif sequence only)	460	-	0.8	TCGTT
TF_motif_seq_0258	Dehydrin	470	-	0.8	GCCGG
TF_motif_seq_0237	GATA;tify	473	+	1	GGATC
TF_motif_seq_0266	TCP	473	+	0.75	GGATC
TF_motif_seq_0266	TCP	473	-	0.75	GGATC
TF_motif_seq_0237	GATA;tify	474	-	1	GATCG
TF_motif_seq_0254	AP2;ERF	475	+	0.8	ATCGA
TF_motif_seq_0297	(Motif sequence only)	478	-	1	gAGTTG
TF_motif_seq_0261	(Motif sequence only)	483	-	0.8	GTGTC
TF_motif_seq_0263	(Motif sequence only)	483	-	0.8	GTGTC
TF_motif_seq_0271	bZIP	484	+	0.8	TGTCG
TF_motif_seq_0259	(Motif sequence only)	484	-	0.8	TGTCG
TF_motif_seq_0274	(Motif sequence only)	484	+	0.8	TGTCG
TF_motif_seq_0258	Dehydrin	485	-	0.8	GTCGC
TF_motif_seq_0261	(Motif sequence only)	485	-	0.8	GTCGC
TF_motif_seq_0263	(Motif sequence only)	485	-	0.8	GTCGC
TF_motif_seq_0258	Dehydrin	488	+	0.8	GCGAC
TF_motif_seq_0261	(Motif sequence only)	488	+	0.8	GCGAC
TF_motif_seq_0263	(Motif sequence only)	488	+	0.8	GCGAC
TF_motif_seq_0259	(Motif sequence only)	489	+	0.8	CGACT
TF_motif_seq_0261	(Motif sequence only)	490	-	0.8	GACTC
TF_motif_seq_0258	Dehydrin	494	+	0.8	CCGCC
TF_motif_seq_0266	TCP	495	+	0.75	CGCCC
TF_motif_seq_0266	TCP	495	-	0.75	CGCCC
TF_motif_seq_0265	(Motif sequence only)	495	-	0.8	CGCCC
TF_motif_seq_0334	(Motif sequence only)	495	-	0.95	cGCCCA
TF_motif_seq_0257	NF-YB;NF-YA;NF-YC	498	+	0.8	CCAAA
TF_motif_seq_0257	NF-YB;NF-YA;NF-YC	499	+	0.8	CAAAT
TF_motif_seq_0237	GATA;tify	501	-	1	AATCG
TF_motif_seq_0268	(Motif sequence only)	501	-	1	AATCG
TF_motif_seq_0254	AP2;ERF	502	+	0.8	ATCGA
TF_motif_seq_0258	Dehydrin	503	+	0.8	TCGAC
TF_motif_seq_0275	(Motif sequence only)	503	+	0.8	TCGAC
TF_motif_seq_0259	(Motif sequence only)	504	+	0.8	CGACT
TFmatrixID_0571	TBP	508	-	0.97	taTTTATc
TF_motif_seq_0389	(Motif sequence only)	508	+	0.86	TATTTat
TF_motif_seq_0254	AP2;ERF	509	+	0.8	ATTTA
TF_motif_seq_0321	(Motif sequence only)	510	-	1	tTTATC
TF_motif_seq_0243	GATA;tify	511	-	1	TTATC
TF_motif_seq_0237	GATA;tify	512	-	1	TATCA
TF_motif_seq_0274	(Motif sequence only)	512	+	0.8	TATCA
TF_motif_seq_0254	AP2;ERF	513	+	0.8	ATCAA
TF_motif_seq_0275	(Motif sequence only)	513	-	0.8	ATCAA
TF_motif_seq_0257	NF-YB;NF-YA;NF-YC	514	+	0.8	TCAAT
TFmatrixID_0336	Myb/SANT;MYB	516	-	0.93	aatACCTAtcg
TFmatrixID_0322	Myb/SANT;MYB	517	-	0.86	atACCTAtcg
TFmatrixID_0586	Myb/SANT;MYB	517	-	0.92	atACCTAtcg
TFmatrixID_0588	MYB	517	-	0.94	atACCTAtcg
TF_motif_seq_0410	bHLH	517	+	0.75	ATACCtat
TF_motif_seq_0410	bHLH	517	-	0.75	ataCCTAT
TFmatrixID_0592	MYB	518	+	0.92	tACCTAtcgg
TF_motif_seq_0327	(Others)	518	+	0.83	TACCTa
TF_motif_seq_0327	(Others)	518	-	0.83	tACCTA
TF_motif_seq_0254	AP2;ERF	519	+	0.8	ACCTA
TF_motif_seq_0257	NF-YB;NF-YA;NF-YC	520	+	0.8	CCTAT
TF_motif_seq_0243	GATA;tify	521	-	1	CTATC
TF_motif_seq_0237	GATA;tify	522	-	1	TATCG
TF_motif_seq_0257	NF-YB;NF-YA;NF-YC	523	-	0.8	ATCGG
TF_motif_seq_0258	Dehydrin	523	-	0.8	ATCGG
TF_motif_seq_0248	(Motif sequence only)	523	+	0.8	ATCGG
TFmatrixID_0268	GATA	526	-	1	ggaaGATCGg
TFmatrixID_0264	GATA;tify	527	+	1	gaAGATCggg
TFmatrixID_0272	GATA	527	-	1	gaaGATCGg
TFmatrixID_0265	GATA;tify	528	+	0.95	aAGATCggga
TF_motif_seq_0254	AP2;ERF	528	-	0.8	AAGAT
TF_motif_seq_0237	GATA;tify	529	+	1	AGATC
TF_motif_seq_0237	GATA;tify	530	-	1	GATCG
TF_motif_seq_0257	NF-YB;NF-YA;NF-YC	531	-	0.8	ATCGG
TF_motif_seq_0258	Dehydrin	531	-	0.8	ATCGG
TF_motif_seq_0248	(Motif sequence only)	531	+	0.8	ATCGG
TF_motif_seq_0431	TCP	532	-	0.75	tcgGGACC
TFmatrixID_0336	Myb/SANT;MYB	534	-	0.92	gggACCTAaca
TF_motif_seq_0266	TCP	534	+	0.75	GGGAC
TF_motif_seq_0266	TCP	534	-	0.75	GGGAC
TF_motif_seq_0261	(Motif sequence only)	534	+	0.8	GGGAC
TF_motif_seq_0265	(Motif sequence only)	534	+	0.8	GGGAC
TFmatrixID_0586	Myb/SANT;MYB	535	-	0.94	ggACCTAaca
TFmatrixID_0588	MYB	535	-	0.96	ggACCTAaca
TFmatrixID_0594	MYB;MYB-related	535	-	0.97	ggACCTAaca
TF_motif_seq_0266	TCP	535	+	1	GGACC
TF_motif_seq_0266	TCP	535	-	1	GGACC
TF_motif_seq_0265	(Motif sequence only)	535	+	0.8	GGACC
TF_motif_seq_0265	(Motif sequence only)	535	-	0.8	GGACC
TFmatrixID_0360	Myb/SANT;MYB	537	+	1	aCCTAAcat
TF_motif_seq_0254	AP2;ERF	537	+	0.8	ACCTA
TF_motif_seq_0373	(Motif sequence only)	537	-	0.86	acCTAAC
TF_motif_seq_0267	Trihelix	539	-	0.8	CTAAC
TF_motif_seq_0274	(Motif sequence only)	540	-	0.8	TAACA
TF_motif_seq_0237	GATA;tify	543	-	1	CATCC
TF_motif_seq_0256	B3	543	+	0.8	CATCC
TF_motif_seq_0257	NF-YB;NF-YA;NF-YC	548	+	0.8	CCCAT
TF_motif_seq_0237	GATA;tify	550	-	1	CATCA
TF_motif_seq_0271	bZIP	550	-	0.8	CATCA
TF_motif_seq_0254	AP2;ERF	551	+	0.8	ATCAA
TF_motif_seq_0275	(Motif sequence only)	551	-	0.8	ATCAA
TF_motif_seq_0389	(Motif sequence only)	552	-	0.86	tcAAATA
TF_motif_seq_0257	NF-YB;NF-YA;NF-YC	553	+	0.8	CAAAT
TF_motif_seq_0254	AP2;ERF	557	-	0.8	TAGCT
TF_motif_seq_0254	AP2;ERF	558	+	0.8	AGCTA
TF_motif_seq_0254	AP2;ERF	561	-	0.8	TATAT
TF_motif_seq_0243	GATA;tify	562	-	1	ATATC
TF_motif_seq_0237	GATA;tify	563	-	1	TATCA
TF_motif_seq_0274	(Motif sequence only)	563	+	0.8	TATCA
TF_motif_seq_0256	B3	566	+	0.8	CATTC
TF_motif_seq_0261	(Motif sequence only)	568	-	0.8	TTCTC
TF_motif_seq_0274	(Motif sequence only)	569	+	0.8	TCTCA
TFmatrixID_0569	TBP	570	-	0.96	ctcaaacaTTTATag
TF_motif_seq_0275	(Motif sequence only)	570	-	0.8	CTCAA
TF_motif_seq_0444	Homeodomain;HD-ZIP	574	-	0.86	aacATTTA
TF_motif_seq_0445	(Motif sequence only)	574	-	0.86	aacATTTA
TFmatrixID_0585	TBP	575	-	0.96	acaTTTATaga
TF_motif_seq_0025	(Motif sequence only)	575	-	0.8	acattTATAG
TFmatrixID_0571	TBP	576	-	0.99	caTTTATa
TF_motif_seq_0254	AP2;ERF	577	+	0.8	ATTTA
TF_motif_seq_0254	AP2;ERF	582	-	1	TAGAT
TF_motif_seq_0237	GATA;tify	583	+	1	AGATG
TFmatrixID_0339	Myb/SANT	584	+	0.91	gatGGATAttt
TFmatrixID_0326	Myb/SANT	585	-	0.96	atGGATAttt
TFmatrixID_0610	MYB-related	585	-	0.97	atgGATATtt
TF_motif_seq_0386	Alpha-amylase	585	-	1	atGGATA
TF_motif_seq_0387	(Motif sequence only)	585	-	1	atGGATA
TFmatrixID_0029	MYB-related	586	-	0.91	tgGATATtta
TFmatrixID_0320	Myb/SANT;MYB-related	586	+	0.86	tgGATATtt
TFmatrixID_0323	Myb/SANT	586	-	0.99	tgGATATtta
TFmatrixID_0369	Myb/SANT;MYB-related	586	-	0.98	tgGATATtt
TFmatrixID_0609	MYB-related	586	-	0.91	tgGATATtta
TF_motif_seq_0254	AP2;ERF	586	-	0.8	TGGAT
TF_motif_seq_0328	(Motif sequence only)	586	-	1	tGGATA
TFmatrixID_0334	Myb/SANT;MYB-related	587	-	0.99	gGATATtta
TFmatrixID_0364	Myb/SANT;MYB-related	587	-	0.97	gGATATtt
TF_motif_seq_0237	GATA;tify	587	+	1	GGATA
TF_motif_seq_0434	(Motif sequence only)	587	+	0.83	GGATAttt
TF_motif_seq_0243	GATA;tify	588	+	1	GATAT
TF_motif_seq_0389	(Motif sequence only)	590	+	1	TATTTaa
TFmatrixID_0224	TCR;CPP	591	+	0.99	aTTTAAaa
TFmatrixID_0224	TCR;CPP	591	-	0.99	atTTAAAa
TF_motif_seq_0254	AP2;ERF	591	+	0.8	ATTTA
TF_motif_seq_0402	(Motif sequence only)	596	+	0.88	AAACCctg
TF_motif_seq_0256	B3	600	+	0.8	CCTGC
TF_motif_seq_0053	(Motif sequence only)	606	-	0.7	atttcTGCAA
TF_motif_seq_0267	Trihelix	612	-	0.8	GCAAC
TF_motif_seq_0263	(Motif sequence only)	612	+	0.8	GCAAC
TF_motif_seq_0313	(Others)	613	-	1	cAACCG
TF_motif_seq_0248	(Motif sequence only)	614	+	0.8	AACCG
TF_motif_seq_0313	(Others)	616	+	1	CCGTTg
TF_motif_seq_0248	(Motif sequence only)	616	-	1	CCGTT
TF_motif_seq_0342	(Motif sequence only)	616	-	1	CCGTTg
TF_motif_seq_0259	(Motif sequence only)	617	-	0.8	CGTTG
TF_motif_seq_0267	Trihelix	618	+	0.8	GTTGC
TF_motif_seq_0263	(Motif sequence only)	618	-	0.8	GTTGC
TFmatrixID_0615	SRS	621	-	0.88	gcgAGCTAgc
TF_motif_seq_0254	AP2;ERF	624	+	0.8	AGCTA
TFmatrixID_0186	bZIP	626	-	0.95	ctAGCTGtct
TFmatrixID_0188	bZIP	626	-	0.99	ctagCTGTCt
TF_motif_seq_0254	AP2;ERF	627	-	0.8	TAGCT
TF_motif_seq_0287	bZIP	628	-	1	aGCTGT
TF_motif_seq_0274	(Motif sequence only)	631	+	0.8	TGTCT
TF_motif_seq_0258	Dehydrin	632	-	0.8	GTCTG
TF_motif_seq_0261	(Motif sequence only)	632	-	0.8	GTCTG
TF_motif_seq_0266	TCP	636	+	0.75	GAACC
TF_motif_seq_0266	TCP	636	-	0.75	GAACC
TF_motif_seq_0254	AP2;ERF	638	+	0.8	ACCTA
TF_motif_seq_0239	Dof	642	+	1	AAAGG
TF_motif_seq_0248	(Motif sequence only)	642	+	0.8	AAAGG
TF_motif_seq_0239	Dof	643	+	1	AAGGC
TF_motif_seq_0267	Trihelix	647	+	0.8	CTTAC
TF_motif_seq_0271	bZIP	648	+	0.8	TTACG
TF_motif_seq_0327	(Others)	649	+	0.83	TACGAa
TF_motif_seq_0327	(Others)	649	-	0.83	tACGAA
TFmatrixID_0254	EIN3;EIL	653	-	0.96	aaATGTAtcat
TFmatrixID_0257	EIN3	653	-	0.98	aaATGTAtcat
TF_motif_seq_0410	bHLH	653	-	0.75	aaaTGTAT
TFmatrixID_0258	EIN3;EIL	654	-	1	aaTGTATcat
TFmatrixID_0255	EIN3;EIL	655	+	0.99	aTGTATcat
TF_motif_seq_0254	AP2;ERF	655	+	0.8	ATGTA
TF_motif_seq_0151	VOZ	657	-	0.75	gtatcatttcCACGC
TF_motif_seq_0243	GATA;tify	657	-	1	GTATC
TF_motif_seq_0267	Trihelix	657	-	0.8	GTATC
TF_motif_seq_0261	(Motif sequence only)	657	-	0.8	GTATC
TF_motif_seq_0237	GATA;tify	658	-	1	TATCA
TF_motif_seq_0274	(Motif sequence only)	658	+	0.8	TATCA
TF_motif_seq_0321	(Motif sequence only)	662	-	1	aTTTCC
TF_motif_seq_0156	(Motif sequence only)	663	+	0.9	TTTCCacgctgggtt
TF_motif_seq_0429	(Motif sequence only)	664	-	0.75	ttcCACGC
TF_motif_seq_0263	(Motif sequence only)	665	+	0.8	TCCAC
TF_motif_seq_0424	bZIP	666	+	0.75	CCACGctg
TF_motif_seq_0259	(Motif sequence only)	666	+	0.8	CCACG
TF_motif_seq_0256	B3	667	+	0.8	CACGC
TF_motif_seq_0249	(Motif sequence only)	667	-	0.8	CACGC
TF_motif_seq_0434	(Motif sequence only)	674	-	0.83	ggtTATGC
TF_motif_seq_0267	Trihelix	675	+	0.8	GTTAT
TF_motif_seq_0256	B3	677	+	0.8	TATGC
TFmatrixID_0333	Myb/SANT	682	-	0.98	agCCCTAt
TFmatrixID_0363	Myb/SANT;MYB-related	682	-	0.98	agCCCTAt
TF_motif_seq_0266	TCP	682	+	0.75	AGCCC
TF_motif_seq_0266	TCP	682	-	0.75	AGCCC
TF_motif_seq_0265	(Motif sequence only)	682	-	0.8	AGCCC
TF_motif_seq_0257	NF-YB;NF-YA;NF-YC	685	+	0.8	CCTAT
TF_motif_seq_0249	(Motif sequence only)	688	+	0.8	ATGTG
TF_motif_seq_0274	(Motif sequence only)	689	+	0.8	TGTGA
TF_motif_seq_0275	(Motif sequence only)	690	-	0.8	GTGAA
TFmatrixID_0614	SRS	692	-	0.8	gaaCTAGGga
TF_motif_seq_0254	AP2;ERF	693	+	0.8	AACTA
TFmatrixID_0333	Myb/SANT	695	+	0.84	cTAGGGaa
TFmatrixID_0050	Myb/SANT;MYB;G2-like	698	-	0.88	ggGAATAcac
TF_motif_seq_0434	(Motif sequence only)	700	+	0.83	GAATAcac
TFmatrixID_0193	bZIP	706	-	0.75	accCATGT
TF_motif_seq_0257	NF-YB;NF-YA;NF-YC	707	+	0.8	CCCAT
TF_motif_seq_0256	B3	708	-	0.8	CCATG
TF_motif_seq_0425	(Motif sequence only)	708	+	0.75	CCATGtga
TF_motif_seq_0256	B3	709	+	0.8	CATGT
TF_motif_seq_0298	bHLH	709	-	1	cATGTG
TF_motif_seq_0300	bHLH	709	+	0.83	CATGTg
TF_motif_seq_0300	bHLH	709	-	0.83	cATGTG
TF_motif_seq_0301	bHLH	709	-	1	cATGTG
TF_motif_seq_0302	bHLH	709	+	1	CATGTg
TF_motif_seq_0302	bHLH	709	-	1	cATGTG
TF_motif_seq_0305	NAC;NAM	709	+	1	CATGTg
TF_motif_seq_0249	(Motif sequence only)	709	-	0.8	CATGT
TF_motif_seq_0249	(Motif sequence only)	710	+	0.8	ATGTG
TF_motif_seq_0274	(Motif sequence only)	711	+	0.8	TGTGA
TF_motif_seq_0274	(Motif sequence only)	713	-	0.8	TGAGA
TF_motif_seq_0261	(Motif sequence only)	714	+	0.8	GAGAA
TF_motif_seq_0266	TCP	716	+	0.75	GAACC
TF_motif_seq_0266	TCP	716	-	0.75	GAACC
TF_motif_seq_0341	(Motif sequence only)	716	+	0.95	gAACCA
TF_motif_seq_0257	NF-YB;NF-YA;NF-YC	719	+	0.8	CCAAG
TF_motif_seq_0256	B3	720	+	0.8	CAAGC
TF_motif_seq_0256	B3	723	-	0.8	GCATA
TF_motif_seq_0256	B3	724	+	0.8	CATAC
TF_motif_seq_0437	(Motif sequence only)	724	-	1	catACCAC
TFmatrixID_0637	C2H2	725	+	0.89	atacCACTAa
TF_motif_seq_0263	(Motif sequence only)	727	+	0.8	ACCAC
TF_motif_seq_0257	NF-YB;NF-YA;NF-YC	728	+	0.8	CCACT
TF_motif_seq_0239	Dof	733	+	1	AAGGC
TF_motif_seq_0266	TCP	734	+	0.75	AGGCC
TF_motif_seq_0266	TCP	734	-	0.75	AGGCC
TF_motif_seq_0265	(Motif sequence only)	734	+	0.8	AGGCC
TF_motif_seq_0266	TCP	735	+	0.75	GGCCA
TF_motif_seq_0266	TCP	735	-	0.75	GGCCA
TF_motif_seq_0265	(Motif sequence only)	735	-	0.8	GGCCA
TF_motif_seq_0263	(Motif sequence only)	736	+	0.8	GCCAT
TF_motif_seq_0257	NF-YB;NF-YA;NF-YC	739	-	0.8	ATAGG
TF_motif_seq_0410	bHLH	739	+	0.75	ATAGGtat
TF_motif_seq_0410	bHLH	739	-	0.75	ataGGTAT
TF_motif_seq_0254	AP2;ERF	740	-	0.8	TAGGT
TF_motif_seq_0327	(Others)	740	+	0.83	TAGGTa
TF_motif_seq_0327	(Others)	740	-	0.83	tAGGTA
TF_motif_seq_0254	AP2;ERF	746	-	1	TAGAT
TF_motif_seq_0237	GATA;tify	747	+	1	AGATG
TF_motif_seq_0263	(Motif sequence only)	749	-	0.8	ATGGC
TF_motif_seq_0266	TCP	750	+	0.75	TGGCC
TF_motif_seq_0266	TCP	750	-	0.75	TGGCC
TF_motif_seq_0265	(Motif sequence only)	750	+	0.8	TGGCC
TF_motif_seq_0266	TCP	751	+	0.75	GGCCG
TF_motif_seq_0266	TCP	751	-	0.75	GGCCG
TF_motif_seq_0265	(Motif sequence only)	751	-	0.8	GGCCG
TF_motif_seq_0258	Dehydrin	753	+	0.8	CCGAA
TF_motif_seq_0257	NF-YB;NF-YA;NF-YC	754	+	0.8	CGAAT
TF_motif_seq_0237	GATA;tify	756	-	1	AATCG
TF_motif_seq_0268	(Motif sequence only)	756	-	1	AATCG
TF_motif_seq_0257	NF-YB;NF-YA;NF-YC	757	-	0.8	ATCGG
TF_motif_seq_0258	Dehydrin	757	-	0.8	ATCGG
TF_motif_seq_0248	(Motif sequence only)	757	+	0.8	ATCGG
TF_motif_seq_0392	(Motif sequence only)	763	+	0.86	TGCAAgg
TF_motif_seq_0256	B3	764	-	0.8	GCAAG
TF_motif_seq_0239	Dof	766	+	1	AAGGC
TF_motif_seq_0266	TCP	767	+	0.75	AGGCC
TF_motif_seq_0266	TCP	767	-	0.75	AGGCC
TF_motif_seq_0265	(Motif sequence only)	767	+	0.8	AGGCC
TF_motif_seq_0266	TCP	768	+	1	GGCCC
TF_motif_seq_0266	TCP	768	-	1	GGCCC
TF_motif_seq_0431	TCP	768	+	0.75	GGCCCgac
TF_motif_seq_0265	(Motif sequence only)	768	+	0.8	GGCCC
TF_motif_seq_0265	(Motif sequence only)	768	-	1	GGCCC
TF_motif_seq_0251	TCP	769	+	1	GCCCG
TFmatrixID_0417	Storekeeper	770	+	1	ccCGACCta
TF_motif_seq_0292	AP2;ERF	770	+	0.95	cCCGAC
TF_motif_seq_0324	(Motif sequence only)	770	+	0.95	cCCGAC
TF_motif_seq_0258	Dehydrin	771	+	1	CCGAC
TFmatrixID_0586	Myb/SANT;MYB	772	-	0.9	cgACCTAtcg
TFmatrixID_0588	MYB	772	-	0.9	cgACCTAtcg
TF_motif_seq_0266	TCP	772	+	0.75	CGACC
TF_motif_seq_0266	TCP	772	-	0.75	CGACC
TF_motif_seq_0259	(Motif sequence only)	772	+	0.8	CGACC
TFmatrixID_0592	MYB	773	+	0.91	gACCTAtcgg
TF_motif_seq_0254	AP2;ERF	774	+	0.8	ACCTA
TF_motif_seq_0257	NF-YB;NF-YA;NF-YC	775	+	0.8	CCTAT
TF_motif_seq_0243	GATA;tify	776	-	1	CTATC
TF_motif_seq_0237	GATA;tify	777	-	1	TATCG
TF_motif_seq_0257	NF-YB;NF-YA;NF-YC	778	-	0.8	ATCGG
TF_motif_seq_0258	Dehydrin	778	-	0.8	ATCGG
TF_motif_seq_0248	(Motif sequence only)	778	+	0.8	ATCGG
TF_motif_seq_0251	TCP	780	-	1	CGGGC
TF_motif_seq_0266	TCP	781	+	0.75	GGGCA
TF_motif_seq_0266	TCP	781	-	0.75	GGGCA
TF_motif_seq_0265	(Motif sequence only)	781	+	0.8	GGGCA
TF_motif_seq_0266	TCP	782	+	0.75	GGCAC
TF_motif_seq_0266	TCP	782	-	0.75	GGCAC
TF_motif_seq_0263	(Motif sequence only)	782	+	0.8	GGCAC
TF_motif_seq_0265	(Motif sequence only)	782	-	0.8	GGCAC
TFmatrixID_0174	bHLH	783	+	0.75	GCACGacc
TF_motif_seq_0256	B3	783	-	0.8	GCACG
TF_motif_seq_0323	(Motif sequence only)	783	+	1	GCACGa
TF_motif_seq_0249	(Motif sequence only)	784	-	0.8	CACGA
TF_motif_seq_0258	Dehydrin	785	+	0.8	ACGAC
TF_motif_seq_0266	TCP	786	+	0.75	CGACC
TF_motif_seq_0266	TCP	786	-	0.75	CGACC
TF_motif_seq_0259	(Motif sequence only)	786	+	0.8	CGACC
TF_motif_seq_0257	NF-YB;NF-YA;NF-YC	789	+	0.8	CCAAG
TF_motif_seq_0256	B3	790	+	0.8	CAAGC
TF_motif_seq_0266	TCP	792	+	0.75	AGCCC
TF_motif_seq_0266	TCP	792	-	0.75	AGCCC
TF_motif_seq_0265	(Motif sequence only)	792	-	0.8	AGCCC
TF_motif_seq_0251	TCP	793	+	1	GCCCG
TF_motif_seq_0258	Dehydrin	796	+	0.8	CGGAC
TF_motif_seq_0266	TCP	797	+	1	GGACC
TF_motif_seq_0266	TCP	797	-	1	GGACC
TF_motif_seq_0265	(Motif sequence only)	797	+	0.8	GGACC
TF_motif_seq_0265	(Motif sequence only)	797	-	0.8	GGACC
TF_motif_seq_0249	(Motif sequence only)	799	+	0.8	ACCTG
TF_motif_seq_0431	TCP	801	-	0.75	ctgAGACC
TF_motif_seq_0274	(Motif sequence only)	802	-	0.8	TGAGA
TF_motif_seq_0261	(Motif sequence only)	803	+	1	GAGAC
TF_motif_seq_0266	TCP	804	+	0.75	AGACC
TF_motif_seq_0266	TCP	804	-	0.75	AGACC
TF_motif_seq_0257	NF-YB;NF-YA;NF-YC	807	+	0.8	CCAGT
TF_motif_seq_0425	(Motif sequence only)	807	+	0.75	CCAGTcgg
TF_motif_seq_0259	(Motif sequence only)	809	-	0.8	AGTCG
TF_motif_seq_0258	Dehydrin	810	-	1	GTCGG
TF_motif_seq_0292	AP2;ERF	810	-	0.95	GTCGGg
TF_motif_seq_0324	(Motif sequence only)	810	-	0.95	GTCGGg
TF_motif_seq_0331	TCP	811	+	1	tCGGGT
TF_motif_seq_0251	TCP	812	-	1	CGGGT
TF_motif_seq_0267	Trihelix	815	+	1	GTTAC
TF_motif_seq_0267	Trihelix	815	-	0.8	GTTAC
TF_motif_seq_0274	(Motif sequence only)	816	-	0.8	TTACA
TFmatrixID_0417	Storekeeper	819	+	0.99	caCGACCca
TF_motif_seq_0249	(Motif sequence only)	819	-	0.8	CACGA
TF_motif_seq_0258	Dehydrin	820	+	0.8	ACGAC
TF_motif_seq_0266	TCP	821	+	0.75	CGACC
TF_motif_seq_0266	TCP	821	-	0.75	CGACC
TF_motif_seq_0259	(Motif sequence only)	821	+	0.8	CGACC
TFmatrixID_0531	SBP	822	-	0.82	gacccaaCGTACacgttgg
TF_motif_seq_0266	TCP	822	+	0.75	GACCC
TF_motif_seq_0266	TCP	822	-	0.75	GACCC
TF_motif_seq_0265	(Motif sequence only)	822	-	0.8	GACCC
TF_motif_seq_0077	(Motif sequence only)	823	-	0.73	acccaaCGTAC
TFmatrixID_0522	SBP	824	-	0.95	cccaaCGTACacgttg
TFmatrixID_0125	AP2;B3	825	+	0.93	ccAACGTaca
TF_motif_seq_0257	NF-YB;NF-YA;NF-YC	825	+	0.8	CCAAC
TF_motif_seq_0258	Dehydrin	825	+	0.8	CCAAC
TFmatrixID_0401	SBP	826	-	0.91	caaCGTACacgt
TFmatrixID_0402	SBP	826	-	0.99	caaCGTACa
TFmatrixID_0406	SBP	826	-	0.98	caaCGTACa
TF_motif_seq_0259	(Motif sequence only)	826	+	0.8	CAACG
TF_motif_seq_0358	(Motif sequence only)	826	+	0.86	CAACGta
TF_motif_seq_0380	(Motif sequence only)	826	+	0.86	CAACGta
TFmatrixID_0111	bHLH	827	+	0.81	aacgtaCACGTtgggccg
TFmatrixID_0404	SBP	827	-	0.97	aaCGTACac
TFmatrixID_0405	SBP	827	-	0.98	aaCGTACa
TFmatrixID_0408	SBP	827	-	0.97	aaCGTACac
TFmatrixID_0558	bHLH	827	+	0.81	aacgtaCACGTtgggccg
TF_motif_seq_0240	bZIP	827	-	1	AACGT
TF_motif_seq_0327	(Others)	827	+	0.83	AACGTa
TF_motif_seq_0327	(Others)	827	-	0.83	aACGTA
TF_motif_seq_0508	SBP	827	+	0.75	aaCGTACac
TF_motif_seq_0248	(Motif sequence only)	827	+	0.8	AACGT
TF_motif_seq_0249	(Motif sequence only)	827	-	0.8	AACGT
TF_motif_seq_0372	(Motif sequence only)	827	-	0.86	aaCGTAC
TFmatrixID_0182	bZIP	828	-	0.95	acgtaCACGTtgg
TFmatrixID_0400	SBP	828	-	0.98	aCGTACacg
TF_motif_seq_0240	bZIP	828	+	1	ACGTA
TF_motif_seq_0249	(Motif sequence only)	828	+	0.8	ACGTA
TF_motif_seq_0244	SBP	829	-	1	CGTAC
TFmatrixID_0183	bZIP	830	+	0.93	gtaCACGTtgg
TFmatrixID_0194	bZIP	830	+	0.94	gtaCACGTtg
TF_motif_seq_0244	SBP	830	+	1	GTACA
TF_motif_seq_0082	bZIP	831	+	0.82	TACACgttggg
TF_motif_seq_0353	(Motif sequence only)	831	-	0.84	taCACGT
TF_motif_seq_0354	(Motif sequence only)	831	-	0.86	taCACGT
TFmatrixID_0161	bHLH	832	-	0.98	aCACGTtgg
TFmatrixID_0193	bZIP	832	+	0.75	ACACGttg
TFmatrixID_0202	bZIP	832	+	0.85	aCACGTtg
TF_motif_seq_0374	(Motif sequence only)	832	-	1	aCACGTt
TF_motif_seq_0240	bZIP	833	-	1	CACGT
TF_motif_seq_0300	bHLH	833	+	0.83	CACGTt
TF_motif_seq_0300	bHLH	833	-	0.83	cACGTT
TF_motif_seq_0249	(Motif sequence only)	833	-	1	CACGT
TF_motif_seq_0279	(Motif sequence only)	833	-	1	cACGTT
TF_motif_seq_0358	(Motif sequence only)	833	-	1	caCGTTG
TF_motif_seq_0360	(Motif sequence only)	833	+	0.86	CACGTtg
TF_motif_seq_0240	bZIP	834	+	1	ACGTT
TF_motif_seq_0248	(Motif sequence only)	834	-	0.8	ACGTT
TF_motif_seq_0249	(Motif sequence only)	834	+	0.8	ACGTT
TF_motif_seq_0259	(Motif sequence only)	835	-	0.8	CGTTG
TF_motif_seq_0485	(Motif sequence only)	835	-	0.93	cgttGGGCC
TF_motif_seq_0257	NF-YB;NF-YA;NF-YC	836	-	0.8	GTTGG
TF_motif_seq_0258	Dehydrin	836	-	0.8	GTTGG
TF_motif_seq_0431	TCP	836	-	0.75	gttGGGCC
TF_motif_seq_0334	(Motif sequence only)	838	+	1	TGGGCc
TFmatrixID_0415	Storekeeper	839	+	0.98	ggGCCGGgct
TF_motif_seq_0266	TCP	839	+	1	GGGCC
TF_motif_seq_0266	TCP	839	-	1	GGGCC
TF_motif_seq_0265	(Motif sequence only)	839	+	1	GGGCC
TF_motif_seq_0265	(Motif sequence only)	839	-	0.8	GGGCC
TF_motif_seq_0266	TCP	840	+	0.75	GGCCG
TF_motif_seq_0266	TCP	840	-	0.75	GGCCG
TF_motif_seq_0265	(Motif sequence only)	840	-	0.8	GGCCG
TF_motif_seq_0258	Dehydrin	841	-	0.8	GCCGG
TF_motif_seq_0251	TCP	843	-	1	CGGGC
TF_motif_seq_0266	TCP	844	+	0.75	GGGCT
TF_motif_seq_0266	TCP	844	-	0.75	GGGCT
TF_motif_seq_0265	(Motif sequence only)	844	+	0.8	GGGCT
TF_motif_seq_0266	TCP	849	+	0.75	GTGCC
TF_motif_seq_0266	TCP	849	-	0.75	GTGCC
TF_motif_seq_0263	(Motif sequence only)	849	-	0.8	GTGCC
TF_motif_seq_0265	(Motif sequence only)	849	+	0.8	GTGCC
TF_motif_seq_0429	(Motif sequence only)	849	-	0.75	gtgCCCGC
TF_motif_seq_0266	TCP	850	+	0.75	TGCCC
TF_motif_seq_0266	TCP	850	-	0.75	TGCCC
TF_motif_seq_0265	(Motif sequence only)	850	-	0.8	TGCCC
TF_motif_seq_0251	TCP	851	+	1	GCCCG
TF_motif_seq_0258	Dehydrin	853	+	0.8	CCGCC
TF_motif_seq_0266	TCP	854	+	0.75	CGCCC
TF_motif_seq_0266	TCP	854	-	0.75	CGCCC
TF_motif_seq_0265	(Motif sequence only)	854	-	0.8	CGCCC
TF_motif_seq_0334	(Motif sequence only)	854	-	0.95	cGCCCA
TF_motif_seq_0258	Dehydrin	856	+	0.8	CCCAC
TF_motif_seq_0263	(Motif sequence only)	856	+	0.8	CCCAC
TFmatrixID_0193	bZIP	857	-	0.75	ccaCATGT
TF_motif_seq_0298	bHLH	858	+	1	CACATg
TF_motif_seq_0300	bHLH	858	+	0.83	CACATg
TF_motif_seq_0300	bHLH	858	-	0.83	cACATG
TF_motif_seq_0301	bHLH	858	+	1	CACATg
TF_motif_seq_0302	bHLH	858	+	1	CACATg
TF_motif_seq_0302	bHLH	858	-	1	cACATG
TF_motif_seq_0305	NAC;NAM	858	-	1	cACATG
TF_motif_seq_0249	(Motif sequence only)	858	-	0.8	CACAT
TF_motif_seq_0256	B3	859	-	0.8	ACATG
TF_motif_seq_0249	(Motif sequence only)	859	+	0.8	ACATG
TFmatrixID_0057	AP2;RAV	860	-	0.96	caTGTTGc
TFmatrixID_0063	AP2;RAV	860	-	0.97	caTGTTGc
TF_motif_seq_0256	B3	860	+	0.8	CATGT
TF_motif_seq_0249	(Motif sequence only)	860	-	0.8	CATGT
TF_motif_seq_0255	AP2;RAV;B3	862	-	1	TGTTG
TF_motif_seq_0267	Trihelix	863	+	0.8	GTTGC
TF_motif_seq_0431	TCP	863	-	0.75	gttGCACC
TF_motif_seq_0263	(Motif sequence only)	863	-	0.8	GTTGC
TF_motif_seq_0266	TCP	866	+	0.75	GCACC
TF_motif_seq_0266	TCP	866	-	0.75	GCACC
TF_motif_seq_0257	NF-YB;NF-YA;NF-YC	869	+	0.8	CCAAC
TF_motif_seq_0258	Dehydrin	869	+	0.8	CCAAC
TF_motif_seq_0313	(Others)	870	-	1	cAACGG
TF_motif_seq_0259	(Motif sequence only)	870	+	0.8	CAACG
TF_motif_seq_0342	(Motif sequence only)	870	+	1	cAACGG
TF_motif_seq_0248	(Motif sequence only)	871	+	1	AACGG
TFmatrixID_0416	Storekeeper	872	+	0.96	aCGGCCga
TFmatrixID_0416	Storekeeper	872	-	0.97	acGGCCGa
TF_motif_seq_0266	TCP	873	+	0.75	CGGCC
TF_motif_seq_0266	TCP	873	-	0.75	CGGCC
TF_motif_seq_0265	(Motif sequence only)	873	+	0.8	CGGCC
TF_motif_seq_0266	TCP	874	+	0.75	GGCCG
TF_motif_seq_0266	TCP	874	-	0.75	GGCCG
TF_motif_seq_0265	(Motif sequence only)	874	-	0.8	GGCCG
TF_motif_seq_0258	Dehydrin	876	+	0.8	CCGAA
TF_motif_seq_0259	(Motif sequence only)	877	+	0.8	CGAAG
TF_motif_seq_0257	NF-YB;NF-YA;NF-YC	883	+	0.8	ACAAT
TF_motif_seq_0275	(Motif sequence only)	887	-	0.8	TTCAA
TF_motif_seq_0257	NF-YB;NF-YA;NF-YC	888	+	0.8	TCAAT
TF_motif_seq_0261	(Motif sequence only)	893	+	0.8	AAGAC
TF_motif_seq_0261	(Motif sequence only)	895	-	0.8	GACTC
TF_motif_seq_0258	Dehydrin	897	-	0.8	CTCGG
TF_motif_seq_0251	TCP	899	-	1	CGGGC
TF_motif_seq_0266	TCP	900	+	0.75	GGGCT
TF_motif_seq_0266	TCP	900	-	0.75	GGGCT
TF_motif_seq_0265	(Motif sequence only)	900	+	0.8	GGGCT
TF_motif_seq_0266	TCP	905	+	0.75	GTGCC
TF_motif_seq_0266	TCP	905	-	0.75	GTGCC
TF_motif_seq_0263	(Motif sequence only)	905	-	0.8	GTGCC
TF_motif_seq_0265	(Motif sequence only)	905	+	0.8	GTGCC
TF_motif_seq_0256	B3	907	-	0.8	GCCTG
TF_motif_seq_0263	(Motif sequence only)	909	-	0.8	CTGGC
TF_motif_seq_0430	TCP	912	-	0.75	gctGGCCC
TF_motif_seq_0263	(Motif sequence only)	913	-	0.8	CTGGC
TF_motif_seq_0266	TCP	914	+	0.75	TGGCC
TF_motif_seq_0266	TCP	914	-	0.75	TGGCC
TF_motif_seq_0265	(Motif sequence only)	914	+	0.8	TGGCC
TF_motif_seq_0266	TCP	915	+	1	GGCCC
TF_motif_seq_0266	TCP	915	-	1	GGCCC
TF_motif_seq_0265	(Motif sequence only)	915	+	0.8	GGCCC
TF_motif_seq_0265	(Motif sequence only)	915	-	1	GGCCC
TF_motif_seq_0334	(Motif sequence only)	915	-	1	gGCCCA
TF_motif_seq_0485	(Motif sequence only)	915	+	0.96	GGCCCaaag
TF_motif_seq_0257	NF-YB;NF-YA;NF-YC	918	+	0.8	CCAAA
TF_motif_seq_0239	Dof	920	+	1	AAAGG
TF_motif_seq_0248	(Motif sequence only)	920	+	0.8	AAAGG
TF_motif_seq_0239	Dof	921	+	1	AAGGC
TF_motif_seq_0070	(Motif sequence only)	922	-	0.73	aggcacGAAAG
TF_motif_seq_0266	TCP	923	+	0.75	GGCAC
TF_motif_seq_0266	TCP	923	-	0.75	GGCAC
TF_motif_seq_0263	(Motif sequence only)	923	+	0.8	GGCAC
TF_motif_seq_0265	(Motif sequence only)	923	-	0.8	GGCAC
TF_motif_seq_0256	B3	924	-	0.8	GCACG
TF_motif_seq_0456	E2F/DP	924	-	0.86	gcaCGAAA
TF_motif_seq_0323	(Motif sequence only)	924	+	1	GCACGa
TF_motif_seq_0249	(Motif sequence only)	925	-	0.8	CACGA
TF_motif_seq_0239	Dof	929	+	1	AAAGC
TF_motif_seq_0266	TCP	931	+	0.75	AGCCC
TF_motif_seq_0266	TCP	931	-	0.75	AGCCC
TF_motif_seq_0265	(Motif sequence only)	931	-	0.8	AGCCC
TF_motif_seq_0334	(Motif sequence only)	931	-	1	aGCCCA
TF_motif_seq_0258	Dehydrin	933	+	0.8	CCCAC
TF_motif_seq_0263	(Motif sequence only)	933	+	0.8	CCCAC
TF_motif_seq_0248	(Motif sequence only)	937	-	0.8	CCGTG
TF_motif_seq_0249	(Motif sequence only)	937	+	0.8	CCGTG
TF_motif_seq_0256	B3	938	+	0.8	CGTGC
TF_motif_seq_0266	TCP	941	+	0.75	GCTCC
TF_motif_seq_0266	TCP	941	-	0.75	GCTCC
TF_motif_seq_0256	B3	947	-	0.8	CCATG
TF_motif_seq_0256	B3	948	+	0.8	CATGG
TFmatrixID_0133	AT-Hook	950	+	1	tggaAAAAA
TF_motif_seq_0321	(Motif sequence only)	951	+	1	GGAAAa
TFmatrixID_0238	Dof	952	+	1	gaaAAAAGt
TF_motif_seq_0321	(Motif sequence only)	952	+	1	GAAAAa
TFmatrixID_0031	Dof	953	+	0.97	aaAAAAGtct
TFmatrixID_0233	Dof	953	+	1	aaAAAAGtct
TFmatrixID_0235	Dof	953	+	1	aaAAAAGt
TFmatrixID_0239	Dof	953	+	0.99	aaAAAAGtct
TFmatrixID_0243	Dof	953	+	1	aaAAAAGt
TFmatrixID_0234	Dof	954	+	1	aAAAAGt
TFmatrixID_0237	Dof	954	+	0.99	aAAAAGtct
TF_motif_seq_0239	Dof	956	+	1	AAAGT
TF_motif_seq_0254	AP2;ERF	959	+	0.8	GTCTA
TF_motif_seq_0261	(Motif sequence only)	959	-	0.8	GTCTA
TF_motif_seq_0275	(Motif sequence only)	959	-	0.8	GTCTA
TF_motif_seq_0257	NF-YB;NF-YA;NF-YC	963	-	0.8	ATTTG
TF_motif_seq_0458	(Motif sequence only)	964	+	0.94	tTTGCCtc
TF_motif_seq_0275	(Motif sequence only)	965	+	0.8	TTGCC
TF_motif_seq_0261	(Motif sequence only)	967	-	0.8	GCCTC
TF_motif_seq_0263	(Motif sequence only)	967	+	0.8	GCCTC
TF_motif_seq_0261	(Motif sequence only)	969	-	0.8	CTCTC
TF_motif_seq_0410	bHLH	970	-	0.75	tctCGTAT
TF_motif_seq_0249	(Motif sequence only)	971	-	0.8	CTCGT
TF_motif_seq_0243	GATA;tify	974	-	1	GTATC
TF_motif_seq_0267	Trihelix	974	-	0.8	GTATC
TF_motif_seq_0261	(Motif sequence only)	974	-	0.8	GTATC
TF_motif_seq_0237	GATA;tify	975	-	1	TATCC
TF_motif_seq_0251	TCP	979	-	1	CGGGC
TF_motif_seq_0266	TCP	980	+	1	GGGCC
TF_motif_seq_0266	TCP	980	-	1	GGGCC
TF_motif_seq_0430	TCP	980	+	0.75	GGGCCatc
TF_motif_seq_0265	(Motif sequence only)	980	+	1	GGGCC
TF_motif_seq_0265	(Motif sequence only)	980	-	0.8	GGGCC
TF_motif_seq_0266	TCP	981	+	0.75	GGCCA
TF_motif_seq_0266	TCP	981	-	0.75	GGCCA
TF_motif_seq_0265	(Motif sequence only)	981	-	0.8	GGCCA
TF_motif_seq_0080	AP2;ERF	982	-	0.73	gccatcTCTTA
TF_motif_seq_0263	(Motif sequence only)	982	+	0.8	GCCAT
TF_motif_seq_0237	GATA;tify	984	-	1	CATCT
TF_motif_seq_0254	AP2;ERF	985	+	0.8	ATCTC
TF_motif_seq_0261	(Motif sequence only)	985	-	0.8	ATCTC
TF_motif_seq_0254	AP2;ERF	991	-	0.8	TATAT
TF_motif_seq_0275	(Motif sequence only)	994	+	0.8	ATGAC
TF_motif_seq_0246	Homeodomain;TALE	995	+	1	TGACT
TF_motif_seq_0270	WRKY	995	+	1	TGACT
TF_motif_seq_0271	bZIP	995	+	0.8	TGACT
TF_motif_seq_0274	(Motif sequence only)	995	-	0.8	TGACT
TF_motif_seq_0274	(Motif sequence only)	999	-	0.8	TGAAA
TF_motif_seq_0389	(Motif sequence only)	999	-	0.86	tgAAATA
TF_motif_seq_0410	bHLH	1003	+	0.75	ATAAGtct
TF_motif_seq_0254	AP2;ERF	1007	+	0.8	GTCTA
TF_motif_seq_0261	(Motif sequence only)	1007	-	0.8	GTCTA
TF_motif_seq_0275	(Motif sequence only)	1007	-	0.8	GTCTA
TF_motif_seq_0052	(Motif sequence only)	1008	+	0.7	TCTACtttgc
TF_motif_seq_0239	Dof	1011	-	1	ACTTT
TF_motif_seq_0290	(Motif sequence only)	1011	+	1	ACTTTg
TF_motif_seq_0392	(Motif sequence only)	1012	-	1	ctTTGCA
TF_motif_seq_0053	(Motif sequence only)	1014	+	0.8	TTGCAttcct
TF_motif_seq_0256	B3	1016	-	0.8	GCATT
TF_motif_seq_0256	B3	1017	+	0.8	CATTC
TF_motif_seq_0271	bZIP	1021	-	0.8	CCTCA
TF_motif_seq_0390	(Motif sequence only)	1023	+	0.86	TCATCtc
TF_motif_seq_0237	GATA;tify	1024	-	1	CATCT
TFmatrixID_0508	MADS box;MIKC;M-type	1025	-	0.9	atctcTTTTGg
TFmatrixID_0638	Dof	1025	-	0.99	atcTCTTTtg
TF_motif_seq_0254	AP2;ERF	1025	+	0.8	ATCTC
TF_motif_seq_0261	(Motif sequence only)	1025	-	0.8	ATCTC
TF_motif_seq_0239	Dof	1028	-	1	TCTTT
TF_motif_seq_0257	NF-YB;NF-YA;NF-YC	1031	-	0.8	TTTGG
TF_motif_seq_0029	(Motif sequence only)	1033	-	0.7	tggtcGTGTC
TF_motif_seq_0266	TCP	1034	+	0.75	GGTCG
TF_motif_seq_0266	TCP	1034	-	0.75	GGTCG
TF_motif_seq_0259	(Motif sequence only)	1034	-	0.8	GGTCG
TF_motif_seq_0080	AP2;ERF	1035	-	0.73	gtcgtgTCTTA
TF_motif_seq_0258	Dehydrin	1035	-	0.8	GTCGT
TF_motif_seq_0249	(Motif sequence only)	1036	+	0.8	TCGTG
TF_motif_seq_0261	(Motif sequence only)	1038	-	0.8	GTGTC
TF_motif_seq_0263	(Motif sequence only)	1038	-	0.8	GTGTC
TF_motif_seq_0274	(Motif sequence only)	1039	+	0.8	TGTCT
TF_motif_seq_0261	(Motif sequence only)	1040	-	0.8	GTCTT
TF_motif_seq_0508	SBP	1043	-	0.75	ttATACGgc
TF_motif_seq_0410	bHLH	1045	+	0.75	ATACGgct
TF_motif_seq_0248	(Motif sequence only)	1046	+	0.8	TACGG
TF_motif_seq_0287	bZIP	1047	+	1	ACGGCt
TF_motif_seq_0274	(Motif sequence only)	1052	+	0.8	TGTAA
TF_motif_seq_0241	ZF-HD	1053	-	1	GTAAT
TF_motif_seq_0267	Trihelix	1053	-	0.8	GTAAT
TF_motif_seq_0410	bHLH	1056	+	0.75	ATAAGtct
TFmatrixID_0508	MADS box;MIKC;M-type	1060	-	0.89	gtctaTTTTGg
TF_motif_seq_0254	AP2;ERF	1060	+	0.8	GTCTA
TF_motif_seq_0261	(Motif sequence only)	1060	-	0.8	GTCTA
TF_motif_seq_0275	(Motif sequence only)	1060	-	0.8	GTCTA
TF_motif_seq_0257	NF-YB;NF-YA;NF-YC	1066	-	0.8	TTTGG
TF_motif_seq_0458	(Motif sequence only)	1066	+	0.94	tTTGGCtc
TF_motif_seq_0263	(Motif sequence only)	1067	-	0.8	TTGGC
TF_motif_seq_0275	(Motif sequence only)	1067	+	0.8	TTGGC
TFmatrixID_0426	TCP	1068	+	0.91	tggctCCCAC
TFmatrixID_0437	TCP	1069	+	0.9	ggctCCCACa
TF_motif_seq_0266	TCP	1069	+	0.75	GGCTC
TF_motif_seq_0266	TCP	1069	-	0.75	GGCTC
TF_motif_seq_0261	(Motif sequence only)	1069	-	0.8	GGCTC
TF_motif_seq_0265	(Motif sequence only)	1069	-	0.8	GGCTC
TF_motif_seq_0266	TCP	1070	+	0.75	GCTCC
TF_motif_seq_0266	TCP	1070	-	0.75	GCTCC
TF_motif_seq_0431	TCP	1070	+	0.88	GCTCCcac
TF_motif_seq_0258	Dehydrin	1073	+	0.8	CCCAC
TF_motif_seq_0263	(Motif sequence only)	1073	+	0.8	CCCAC
TF_motif_seq_0249	(Motif sequence only)	1075	-	0.8	CACAT
TF_motif_seq_0237	GATA;tify	1077	-	1	CATCT
TF_motif_seq_0254	AP2;ERF	1078	+	1	ATCTA
TF_motif_seq_0458	(Motif sequence only)	1084	+	0.94	tTTGCCtc
TF_motif_seq_0275	(Motif sequence only)	1085	+	0.8	TTGCC
TFmatrixID_0484	Homeodomain;HD-ZIP;bZIP	1087	-	0.93	gcctccaTTATTg
TF_motif_seq_0261	(Motif sequence only)	1087	-	0.8	GCCTC
TF_motif_seq_0263	(Motif sequence only)	1087	+	0.8	GCCTC
TFmatrixID_0517	Homeodomain;HD-ZIP;bZIP	1089	-	0.89	ctccaTTATTgt
TFmatrixID_0026	bZIP;Homeodomain;HD-ZIP	1091	+	0.97	ccATTATtgt
TFmatrixID_0116	Homeodomain;bZIP;HD-ZIP	1091	+	0.93	ccaTTATTg
TFmatrixID_0541	Homeodomain;HD-ZIP;bZIP	1091	-	0.94	ccaTTATTg
TF_motif_seq_0257	NF-YB;NF-YA;NF-YC	1091	+	0.8	CCATT
TF_motif_seq_0472	Homeodomain;bZIP;HD-ZIP	1091	-	0.88	ccatTATTG
TF_motif_seq_0248	(Motif sequence only)	1091	-	0.8	CCATT
TFmatrixID_0281	Homeodomain;HD-ZIP	1092	+	1	caTTATTgt
TF_motif_seq_0241	ZF-HD	1093	+	1	ATTAT
TF_motif_seq_0257	NF-YB;NF-YA;NF-YC	1096	-	0.8	ATTGT
TF_motif_seq_0255	AP2;RAV;B3	1098	-	1	TGTTG
TF_motif_seq_0257	NF-YB;NF-YA;NF-YC	1099	-	0.8	GTTGG
TF_motif_seq_0258	Dehydrin	1099	-	0.8	GTTGG
TF_motif_seq_0261	(Motif sequence only)	1103	+	0.8	GAGAG
TF_motif_seq_0266	TCP	1107	+	1	GGGCC
TF_motif_seq_0266	TCP	1107	-	1	GGGCC
TF_motif_seq_0430	TCP	1107	+	0.75	GGGCCgcc
TF_motif_seq_0265	(Motif sequence only)	1107	+	1	GGGCC
TF_motif_seq_0265	(Motif sequence only)	1107	-	0.8	GGGCC
TF_motif_seq_0266	TCP	1108	+	0.75	GGCCG
TF_motif_seq_0266	TCP	1108	-	0.75	GGCCG
TF_motif_seq_0265	(Motif sequence only)	1108	-	0.8	GGCCG
TF_motif_seq_0263	(Motif sequence only)	1109	+	0.8	GCCGC
TF_motif_seq_0318	(Motif sequence only)	1109	+	1	GCCGCc
TF_motif_seq_0258	Dehydrin	1110	+	0.8	CCGCC
TF_motif_seq_0266	TCP	1111	+	0.75	CGCCC
TF_motif_seq_0266	TCP	1111	-	0.75	CGCCC
TF_motif_seq_0265	(Motif sequence only)	1111	-	0.8	CGCCC
TF_motif_seq_0266	TCP	1112	+	0.75	GCCCC
TF_motif_seq_0266	TCP	1112	-	0.75	GCCCC
TF_motif_seq_0263	(Motif sequence only)	1112	+	0.8	GCCCC
TF_motif_seq_0265	(Motif sequence only)	1112	-	0.8	GCCCC
TF_motif_seq_0257	NF-YB;NF-YA;NF-YC	1114	+	0.8	CCCAT
TF_motif_seq_0237	GATA;tify	1116	-	1	CATCG
TF_motif_seq_0259	(Motif sequence only)	1116	-	0.8	CATCG
TF_motif_seq_0249	(Motif sequence only)	1118	+	0.8	TCGTG
TF_motif_seq_0323	(Motif sequence only)	1118	-	1	tCGTGC
TF_motif_seq_0256	B3	1119	+	0.8	CGTGC
TF_motif_seq_0239	Dof	1125	+	1	AAGGC
TF_motif_seq_0258	Dehydrin	1127	-	0.8	GGCGG
TF_motif_seq_0237	GATA;tify	1130	+	1	GGATG
TF_motif_seq_0256	B3	1130	-	0.8	GGATG
TF_motif_seq_0256	B3	1131	+	0.8	GATGC
TF_motif_seq_0266	TCP	1133	+	0.75	TGCCC
TF_motif_seq_0266	TCP	1133	-	0.75	TGCCC
TF_motif_seq_0265	(Motif sequence only)	1133	-	0.8	TGCCC
TF_motif_seq_0334	(Motif sequence only)	1133	-	0.95	tGCCCA
TF_motif_seq_0256	B3	1137	+	0.8	CAGGC
TF_motif_seq_0422	LEA_5	1137	-	0.88	cagGCATG
TF_motif_seq_0256	B3	1140	-	1	GCATG
TF_motif_seq_0256	B3	1141	+	0.8	CATGG
TF_motif_seq_0263	(Motif sequence only)	1142	-	0.8	ATGGC
TF_motif_seq_0266	TCP	1143	+	0.75	TGGCC
TF_motif_seq_0266	TCP	1143	-	0.75	TGGCC
TF_motif_seq_0265	(Motif sequence only)	1143	+	0.8	TGGCC
TF_motif_seq_0266	TCP	1144	+	1	GGCCC
TF_motif_seq_0266	TCP	1144	-	1	GGCCC
TF_motif_seq_0265	(Motif sequence only)	1144	+	0.8	GGCCC
TF_motif_seq_0265	(Motif sequence only)	1144	-	1	GGCCC
TF_motif_seq_0334	(Motif sequence only)	1144	-	1	gGCCCA
TF_motif_seq_0485	(Motif sequence only)	1144	+	1	GGCCCaaaa
TFmatrixID_0508	MADS box;MIKC;M-type	1147	+	0.88	cCAAAAttcgg
TF_motif_seq_0257	NF-YB;NF-YA;NF-YC	1147	+	0.8	CCAAA
TF_motif_seq_0257	NF-YB;NF-YA;NF-YC	1152	-	0.8	ATTCG
TF_motif_seq_0258	Dehydrin	1153	-	0.8	TTCGG
TF_motif_seq_0431	TCP	1153	-	0.75	ttcGGACC
TF_motif_seq_0258	Dehydrin	1155	+	0.8	CGGAC
TF_motif_seq_0266	TCP	1156	+	1	GGACC
TF_motif_seq_0266	TCP	1156	-	1	GGACC
TF_motif_seq_0265	(Motif sequence only)	1156	+	0.8	GGACC
TF_motif_seq_0265	(Motif sequence only)	1156	-	0.8	GGACC
TF_motif_seq_0258	Dehydrin	1159	+	0.8	CCGAG
TF_motif_seq_0259	(Motif sequence only)	1160	+	0.8	CGAGG
TF_motif_seq_0261	(Motif sequence only)	1161	+	0.8	GAGGC
TF_motif_seq_0263	(Motif sequence only)	1161	-	0.8	GAGGC
TFmatrixID_0174	bHLH	1167	+	0.75	GCATGagc
TF_motif_seq_0256	B3	1167	-	1	GCATG
TF_motif_seq_0256	B3	1168	+	0.8	CATGA
TF_motif_seq_0266	TCP	1171	+	0.75	GAGCC
TF_motif_seq_0266	TCP	1171	-	0.75	GAGCC
TF_motif_seq_0261	(Motif sequence only)	1171	+	0.8	GAGCC
TF_motif_seq_0265	(Motif sequence only)	1171	+	0.8	GAGCC
TF_motif_seq_0266	TCP	1172	+	0.75	AGCCC
TF_motif_seq_0266	TCP	1172	-	0.75	AGCCC
TF_motif_seq_0265	(Motif sequence only)	1172	-	0.8	AGCCC
TF_motif_seq_0251	TCP	1173	+	1	GCCCG
TF_motif_seq_0257	NF-YB;NF-YA;NF-YC	1175	+	0.8	CCGAT
TF_motif_seq_0258	Dehydrin	1175	+	0.8	CCGAT
TF_motif_seq_0248	(Motif sequence only)	1175	-	0.8	CCGAT
TF_motif_seq_0237	GATA;tify	1176	+	1	CGATA
TF_motif_seq_0243	GATA;tify	1177	+	1	GATAC
TF_motif_seq_0267	Trihelix	1177	+	0.8	GATAC
TF_motif_seq_0261	(Motif sequence only)	1177	+	0.8	GATAC
TF_motif_seq_0425	(Motif sequence only)	1181	+	0.75	CCAGAtag
TF_motif_seq_0254	AP2;ERF	1182	-	0.8	CAGAT
TF_motif_seq_0237	GATA;tify	1183	+	1	AGATA
TF_motif_seq_0243	GATA;tify	1184	+	1	GATAG
TF_motif_seq_0254	AP2;ERF	1186	-	0.8	TAGAC
TF_motif_seq_0261	(Motif sequence only)	1186	+	0.8	TAGAC
TF_motif_seq_0275	(Motif sequence only)	1186	+	0.8	TAGAC
TF_motif_seq_0266	TCP	1187	+	0.75	AGACC
TF_motif_seq_0266	TCP	1187	-	0.75	AGACC
TF_motif_seq_0258	Dehydrin	1190	+	0.8	CCGAG
TF_motif_seq_0266	TCP	1192	+	0.75	GAGCC
TF_motif_seq_0266	TCP	1192	-	0.75	GAGCC
TF_motif_seq_0261	(Motif sequence only)	1192	+	0.8	GAGCC
TF_motif_seq_0265	(Motif sequence only)	1192	+	0.8	GAGCC
TF_motif_seq_0263	(Motif sequence only)	1194	+	0.8	GCCAT
TF_motif_seq_0256	B3	1195	-	0.8	CCATG
TF_motif_seq_0256	B3	1196	+	0.8	CATGT
TF_motif_seq_0249	(Motif sequence only)	1196	-	0.8	CATGT
TFmatrixID_0306	MADF;Trihelix	1200	-	1	tttgGGTTAg
TF_motif_seq_0257	NF-YB;NF-YA;NF-YC	1200	-	0.8	TTTGG
TF_motif_seq_0366	(Motif sequence only)	1203	-	0.86	ggGTTAG
TF_motif_seq_0267	Trihelix	1205	+	0.8	GTTAG
TF_motif_seq_0431	TCP	1205	-	0.75	gttAGACC
TF_motif_seq_0254	AP2;ERF	1207	-	0.8	TAGAC
TF_motif_seq_0261	(Motif sequence only)	1207	+	0.8	TAGAC
TF_motif_seq_0275	(Motif sequence only)	1207	+	0.8	TAGAC
TF_motif_seq_0266	TCP	1208	+	0.75	AGACC
TF_motif_seq_0266	TCP	1208	-	0.75	AGACC
TF_motif_seq_0257	NF-YB;NF-YA;NF-YC	1211	+	0.8	CCAAA
TF_motif_seq_0415	(Motif sequence only)	1212	+	0.88	CAAAAccc
TFmatrixID_0174	bHLH	1217	-	0.75	cccCGTGC
TF_motif_seq_0300	bHLH	1218	+	0.83	CCCGTg
TF_motif_seq_0300	bHLH	1218	-	0.83	cCCGTG
TF_motif_seq_0249	(Motif sequence only)	1218	-	0.8	CCCGT
TF_motif_seq_0248	(Motif sequence only)	1219	-	0.8	CCGTG
TF_motif_seq_0249	(Motif sequence only)	1219	+	0.8	CCGTG
TF_motif_seq_0256	B3	1220	+	0.8	CGTGC
TF_motif_seq_0266	TCP	1221	+	0.75	GTGCC
TF_motif_seq_0266	TCP	1221	-	0.75	GTGCC
TF_motif_seq_0263	(Motif sequence only)	1221	-	0.8	GTGCC
TF_motif_seq_0265	(Motif sequence only)	1221	+	0.8	GTGCC
TF_motif_seq_0274	(Motif sequence only)	1222	+	0.8	TGCCA
TF_motif_seq_0274	(Motif sequence only)	1222	-	0.8	TGCCA
TF_motif_seq_0263	(Motif sequence only)	1223	+	0.8	GCCAT
TF_motif_seq_0256	B3	1224	-	0.8	CCATG
TF_motif_seq_0256	B3	1225	+	0.8	CATGG
TF_motif_seq_0257	NF-YB;NF-YA;NF-YC	1226	-	0.8	ATGGG
TFmatrixID_0535	LFY	1230	+	0.8	gttgGACCGtcgggccccg
TF_motif_seq_0257	NF-YB;NF-YA;NF-YC	1230	-	0.8	GTTGG
TF_motif_seq_0258	Dehydrin	1230	-	0.8	GTTGG
TF_motif_seq_0431	TCP	1230	-	0.88	gttGGACC
TF_motif_seq_0275	(Motif sequence only)	1232	+	0.8	TGGAC
TF_motif_seq_0266	TCP	1233	+	1	GGACC
TF_motif_seq_0266	TCP	1233	-	1	GGACC
TF_motif_seq_0265	(Motif sequence only)	1233	+	0.8	GGACC
TF_motif_seq_0265	(Motif sequence only)	1233	-	0.8	GGACC
TF_motif_seq_0258	Dehydrin	1236	+	0.8	CCGTC
TF_motif_seq_0248	(Motif sequence only)	1236	-	0.8	CCGTC
TF_motif_seq_0308	(Motif sequence only)	1236	+	1	CCGTCg
TF_motif_seq_0271	bZIP	1237	-	0.8	CGTCG
TF_motif_seq_0259	(Motif sequence only)	1237	+	0.8	CGTCG
TF_motif_seq_0259	(Motif sequence only)	1237	-	1	CGTCG
TF_motif_seq_0258	Dehydrin	1238	-	1	GTCGG
TF_motif_seq_0292	AP2;ERF	1238	-	0.95	GTCGGg
TF_motif_seq_0431	TCP	1238	-	0.75	gtcGGGCC
TF_motif_seq_0324	(Motif sequence only)	1238	-	0.95	GTCGGg
TFmatrixID_0434	TCP	1239	+	0.98	tcGGGCCccg
TFmatrixID_0434	TCP	1239	-	0.98	tcgGGCCCcg
TF_motif_seq_0430	TCP	1239	-	0.75	tcgGGCCC
TF_motif_seq_0251	TCP	1240	-	1	CGGGC
TF_motif_seq_0266	TCP	1241	+	1	GGGCC
TF_motif_seq_0266	TCP	1241	-	1	GGGCC
TF_motif_seq_0430	TCP	1241	+	0.75	GGGCCccg
TF_motif_seq_0265	(Motif sequence only)	1241	+	1	GGGCC
TF_motif_seq_0265	(Motif sequence only)	1241	-	0.8	GGGCC
TF_motif_seq_0266	TCP	1242	+	1	GGCCC
TF_motif_seq_0266	TCP	1242	-	1	GGCCC
TF_motif_seq_0265	(Motif sequence only)	1242	+	0.8	GGCCC
TF_motif_seq_0265	(Motif sequence only)	1242	-	1	GGCCC
TF_motif_seq_0266	TCP	1243	+	0.75	GCCCC
TF_motif_seq_0266	TCP	1243	-	0.75	GCCCC
TF_motif_seq_0263	(Motif sequence only)	1243	+	0.8	GCCCC
TF_motif_seq_0265	(Motif sequence only)	1243	-	0.8	GCCCC
TF_motif_seq_0251	TCP	1247	-	1	CGGGC
TF_motif_seq_0266	TCP	1248	+	1	GGGCC
TF_motif_seq_0266	TCP	1248	-	1	GGGCC
TF_motif_seq_0265	(Motif sequence only)	1248	+	1	GGGCC
TF_motif_seq_0265	(Motif sequence only)	1248	-	0.8	GGGCC
TF_motif_seq_0266	TCP	1249	+	0.75	GGCCT
TF_motif_seq_0266	TCP	1249	-	0.75	GGCCT
TF_motif_seq_0265	(Motif sequence only)	1249	-	0.8	GGCCT
TF_motif_seq_0261	(Motif sequence only)	1250	-	0.8	GCCTC
TF_motif_seq_0263	(Motif sequence only)	1250	+	0.8	GCCTC
TF_motif_seq_0261	(Motif sequence only)	1252	-	0.8	CTCTC
TF_motif_seq_0258	Dehydrin	1254	-	0.8	CTCGG
TF_motif_seq_0266	TCP	1256	+	0.75	CGGCC
TF_motif_seq_0266	TCP	1256	-	0.75	CGGCC
TF_motif_seq_0265	(Motif sequence only)	1256	+	0.8	CGGCC
TF_motif_seq_0458	(Motif sequence only)	1256	-	0.94	cgGCCAAc
TF_motif_seq_0266	TCP	1257	+	0.75	GGCCA
TF_motif_seq_0266	TCP	1257	-	0.75	GGCCA
TF_motif_seq_0265	(Motif sequence only)	1257	-	0.8	GGCCA
TF_motif_seq_0263	(Motif sequence only)	1258	+	0.8	GCCAA
TF_motif_seq_0275	(Motif sequence only)	1258	-	0.8	GCCAA
TF_motif_seq_0257	NF-YB;NF-YA;NF-YC	1259	+	0.8	CCAAC
TF_motif_seq_0258	Dehydrin	1259	+	0.8	CCAAC
TF_motif_seq_0254	AP2;ERF	1261	+	0.8	AACTA
TF_motif_seq_0254	AP2;ERF	1266	-	0.8	TAGAC
TF_motif_seq_0261	(Motif sequence only)	1266	+	0.8	TAGAC
TF_motif_seq_0275	(Motif sequence only)	1266	+	0.8	TAGAC
TF_motif_seq_0274	(Motif sequence only)	1267	-	0.8	AGACA
TF_motif_seq_0257	NF-YB;NF-YA;NF-YC	1271	-	0.8	ATAGG
TF_motif_seq_0266	TCP	1274	+	0.75	GGCAC
TF_motif_seq_0266	TCP	1274	-	0.75	GGCAC
TF_motif_seq_0263	(Motif sequence only)	1274	+	0.8	GGCAC
TF_motif_seq_0265	(Motif sequence only)	1274	-	0.8	GGCAC
TF_motif_seq_0392	(Motif sequence only)	1279	+	0.86	TGCAAtg
TFmatrixID_0089	AP2;B3;RAV	1280	-	0.96	gcaaTGTTGctt
TFmatrixID_0527	AP2;B3;RAV	1280	+	0.96	gcaaTGTTGctt
TFmatrixID_0560	AP2;B3;RAV	1280	+	0.96	gcaaTGTTGctt
TF_motif_seq_0257	NF-YB;NF-YA;NF-YC	1280	+	0.8	GCAAT
TFmatrixID_0057	AP2;RAV	1282	-	0.98	aaTGTTGc
TFmatrixID_0063	AP2;RAV	1282	-	0.98	aaTGTTGc
TFmatrixID_0123	AP2;B3;RAV	1282	+	1	aaTGTTGctt
TFmatrixID_0126	AP2;B3;RAV	1282	+	1	aaTGTTGc
TF_motif_seq_0255	AP2;RAV;B3	1284	-	1	TGTTG
TF_motif_seq_0267	Trihelix	1285	+	0.8	GTTGC
TF_motif_seq_0263	(Motif sequence only)	1285	-	0.8	GTTGC
TF_motif_seq_0256	B3	1288	-	0.8	GCTTG
TF_motif_seq_0275	(Motif sequence only)	1290	+	0.8	TTGAG
TF_motif_seq_0274	(Motif sequence only)	1291	-	0.8	TGAGA
TFmatrixID_0133	AT-Hook	1292	+	1	gagaAAAAA
TFmatrixID_0134	AT-Hook	1292	+	0.98	gagaaAAAAA
TF_motif_seq_0261	(Motif sequence only)	1292	+	0.8	GAGAA
TFmatrixID_0134	AT-Hook	1294	+	0.97	gaaaaAAAAA
TF_motif_seq_0321	(Motif sequence only)	1294	+	1	GAAAAa
TFmatrixID_0129	AT-Hook	1298	+	1	aaaaAAATT
TFmatrixID_0140	AT-Hook	1298	+	1	aaaAAAAT
TFmatrixID_0148	AT-Hook	1299	+	1	aaAAAATt
TFmatrixID_0002	AT-Hook	1300	-	0.96	aaaAATTAta
TFmatrixID_0152	AT-Hook	1300	+	1	aaAAATT
TF_motif_seq_0347	Alpha-amylase	1303	+	0.86	AATTAta
TF_motif_seq_0241	ZF-HD	1304	+	1	ATTAT
TF_motif_seq_0246	Homeodomain;TALE	1309	-	1	AGTCA
TF_motif_seq_0270	WRKY	1309	-	1	AGTCA
TF_motif_seq_0271	bZIP	1309	-	0.8	AGTCA
TF_motif_seq_0274	(Motif sequence only)	1309	+	0.8	AGTCA
TFmatrixID_0637	C2H2	1310	+	0.9	gtcaCACTAg
TF_motif_seq_0267	Trihelix	1310	+	0.8	GTCAC
TF_motif_seq_0267	Trihelix	1310	-	0.8	GTCAC
TF_motif_seq_0261	(Motif sequence only)	1310	-	0.8	GTCAC
TF_motif_seq_0263	(Motif sequence only)	1310	+	0.8	GTCAC
TF_motif_seq_0275	(Motif sequence only)	1310	-	0.8	GTCAC
TF_motif_seq_0274	(Motif sequence only)	1311	-	0.8	TCACA
TFmatrixID_0211	C2H2	1312	+	1	cACACTa
TFmatrixID_0213	C2H2	1312	+	1	cACACTa
TF_motif_seq_0254	AP2;ERF	1317	-	1	TAGAT
TF_motif_seq_0237	GATA;tify	1318	+	1	AGATT
TF_motif_seq_0252	Myb/SANT;MYB;ARR-B	1318	+	1	AGATT
TF_motif_seq_0268	(Motif sequence only)	1318	+	1	AGATT
TF_motif_seq_0363	(Motif sequence only)	1318	-	0.86	agATTGG
TF_motif_seq_0257	NF-YB;NF-YA;NF-YC	1320	-	1	ATTGG
TF_motif_seq_0254	AP2;ERF	1322	-	0.8	TGGAT
TF_motif_seq_0237	GATA;tify	1323	+	1	GGATG
TF_motif_seq_0256	B3	1323	-	0.8	GGATG
TF_motif_seq_0316	(Others)	1324	+	0.83	GATGTc
TF_motif_seq_0316	(Others)	1324	-	0.83	gATGTC
TF_motif_seq_0274	(Motif sequence only)	1326	+	0.8	TGTCT
TF_motif_seq_0254	AP2;ERF	1327	+	0.8	GTCTA
TF_motif_seq_0261	(Motif sequence only)	1327	-	0.8	GTCTA
TF_motif_seq_0275	(Motif sequence only)	1327	-	0.8	GTCTA
TFmatrixID_0563	Myb/SANT	1331	-	0.85	atttGTTAAtac
TF_motif_seq_0257	NF-YB;NF-YA;NF-YC	1331	-	0.8	ATTTG
TF_motif_seq_0344	(Motif sequence only)	1331	-	0.86	atTTGTT
TF_motif_seq_0376	Myb/SANT;MYB	1332	-	1	ttTGTTA
TF_motif_seq_0379	Alpha-amylase	1332	-	1	ttTGTTA
TF_motif_seq_0377	(Motif sequence only)	1332	-	1	ttTGTTA
TF_motif_seq_0378	(Motif sequence only)	1332	-	0.86	ttTGTTA
TF_motif_seq_0274	(Motif sequence only)	1334	+	0.8	TGTTA
TF_motif_seq_0267	Trihelix	1335	+	0.8	GTTAA
TF_motif_seq_0275	(Motif sequence only)	1335	-	0.8	GTTAA
TF_motif_seq_0241	ZF-HD	1336	-	1	TTAAT
TF_motif_seq_0379	Alpha-amylase	1341	-	0.84	acTGTTA
TF_motif_seq_0378	(Motif sequence only)	1341	-	0.86	acTGTTA
TF_motif_seq_0313	(Others)	1342	+	1	CTGTTa
TF_motif_seq_0248	(Motif sequence only)	1342	-	0.8	CTGTT
TF_motif_seq_0274	(Motif sequence only)	1343	+	0.8	TGTTA
TF_motif_seq_0267	Trihelix	1344	+	0.8	GTTAG
TF_motif_seq_0266	TCP	1348	+	0.75	GGACA
TF_motif_seq_0266	TCP	1348	-	0.75	GGACA
TF_motif_seq_0274	(Motif sequence only)	1348	-	0.8	GGACA
TF_motif_seq_0275	(Motif sequence only)	1349	-	0.8	GACAA
TF_motif_seq_0256	B3	1351	+	0.8	CAAGC
TF_motif_seq_0256	B3	1354	-	0.8	GCACG
TF_motif_seq_0323	(Motif sequence only)	1354	+	1	GCACGa
TF_motif_seq_0249	(Motif sequence only)	1355	-	0.8	CACGA
TFmatrixID_0176	bHLH	1356	+	0.92	acgACTTGt
TF_motif_seq_0258	Dehydrin	1356	+	0.8	ACGAC
TF_motif_seq_0259	(Motif sequence only)	1357	+	0.8	CGACT
TF_motif_seq_0249	(Motif sequence only)	1359	+	0.8	ACTTG
TF_motif_seq_0266	TCP	1363	+	0.75	GTTCC
TF_motif_seq_0266	TCP	1363	-	0.75	GTTCC
TF_motif_seq_0267	Trihelix	1363	+	0.8	GTTCC
TF_motif_seq_0431	TCP	1363	+	0.75	GTTCCcgc
TF_motif_seq_0429	(Motif sequence only)	1363	-	0.88	gttCCCGC
TF_motif_seq_0458	(Motif sequence only)	1363	+	0.94	gTTCCCgc
TFmatrixID_0257	EIN3	1367	+	0.93	ccgcTACATcc
TF_motif_seq_0248	(Motif sequence only)	1367	-	0.8	CCGCT
TFmatrixID_0604	B3	1369	+	0.97	gCTACAtccc
TF_motif_seq_0267	Trihelix	1369	+	0.8	GCTAC
TF_motif_seq_0263	(Motif sequence only)	1369	+	0.8	GCTAC
TF_motif_seq_0254	AP2;ERF	1371	-	0.8	TACAT
TF_motif_seq_0237	GATA;tify	1373	-	1	CATCC
TF_motif_seq_0256	B3	1373	+	0.8	CATCC
TF_motif_seq_0258	Dehydrin	1376	+	0.8	CCCAC
TF_motif_seq_0263	(Motif sequence only)	1376	+	0.8	CCCAC
TF_motif_seq_0369	(Motif sequence only)	1376	-	0.86	ccCACTC
TF_motif_seq_0257	NF-YB;NF-YA;NF-YC	1377	+	0.8	CCACT
TF_motif_seq_0257	NF-YB;NF-YA;NF-YC	1382	+	0.8	CCGAT
TF_motif_seq_0258	Dehydrin	1382	+	0.8	CCGAT
TF_motif_seq_0248	(Motif sequence only)	1382	-	0.8	CCGAT
TF_motif_seq_0237	GATA;tify	1383	+	1	CGATA
TF_motif_seq_0434	(Motif sequence only)	1383	-	0.83	cgaTATAC
TF_motif_seq_0243	GATA;tify	1384	+	1	GATAT
TF_motif_seq_0254	AP2;ERF	1385	+	0.8	ATATA
TF_motif_seq_0082	bZIP	1388	-	0.73	tacaaaGTGTA
TFmatrixID_0214	C2H2	1389	-	0.99	acaaAGTGTattt
TF_motif_seq_0290	(Motif sequence only)	1390	-	1	cAAAGT
TF_motif_seq_0239	Dof	1391	+	1	AAAGT
TFmatrixID_0211	C2H2	1392	-	1	aAGTGTa
TFmatrixID_0213	C2H2	1392	-	1	aAGTGTa
TF_motif_seq_0249	(Motif sequence only)	1392	+	0.8	AAGTG
TF_motif_seq_0258	Dehydrin	1401	+	0.8	TCGAC
TF_motif_seq_0275	(Motif sequence only)	1401	+	0.8	TCGAC
TF_motif_seq_0266	TCP	1402	+	0.75	CGACC
TF_motif_seq_0266	TCP	1402	-	0.75	CGACC
TF_motif_seq_0259	(Motif sequence only)	1402	+	0.8	CGACC
TF_motif_seq_0258	Dehydrin	1405	+	0.8	CCGCC
TF_motif_seq_0266	TCP	1406	+	0.75	CGCCC
TF_motif_seq_0266	TCP	1406	-	0.75	CGCCC
TF_motif_seq_0265	(Motif sequence only)	1406	-	0.8	CGCCC
TF_motif_seq_0266	TCP	1407	+	0.75	GCCCC
TF_motif_seq_0266	TCP	1407	-	0.75	GCCCC
TF_motif_seq_0263	(Motif sequence only)	1407	+	0.8	GCCCC
TF_motif_seq_0265	(Motif sequence only)	1407	-	0.8	GCCCC
TF_motif_seq_0425	(Motif sequence only)	1408	-	0.75	cccCTTGG
TF_motif_seq_0239	Dof	1409	-	1	CCCTT
TF_motif_seq_0248	(Motif sequence only)	1409	-	0.8	CCCTT
TF_motif_seq_0257	NF-YB;NF-YA;NF-YC	1411	-	0.8	CTTGG
TF_motif_seq_0263	(Motif sequence only)	1412	-	0.8	TTGGC
TF_motif_seq_0275	(Motif sequence only)	1412	+	0.8	TTGGC
TF_motif_seq_0266	TCP	1413	+	0.75	TGGCC
TF_motif_seq_0266	TCP	1413	-	0.75	TGGCC
TF_motif_seq_0265	(Motif sequence only)	1413	+	0.8	TGGCC
TF_motif_seq_0266	TCP	1414	+	0.75	GGCCT
TF_motif_seq_0266	TCP	1414	-	0.75	GGCCT
TF_motif_seq_0265	(Motif sequence only)	1414	-	0.8	GGCCT
TF_motif_seq_0239	Dof	1415	-	1	GCCTT
TF_motif_seq_0429	(Motif sequence only)	1417	-	0.75	cttCCAGC
TFmatrixID_0491	TBP	1419	+	0.94	tccagcctaTATATatcaaca
TFmatrixID_0572	TBP	1419	+	0.94	tccagcctaTATATatcaaca
TFmatrixID_0491	TBP	1420	-	0.95	ccagcctATATAtatcaacaa
TFmatrixID_0572	TBP	1420	-	0.95	ccagcctATATAtatcaacaa
TFmatrixID_0491	TBP	1422	-	0.93	agcctatATATAtcaacaact
TFmatrixID_0572	TBP	1422	-	0.93	agcctatATATAtcaacaact
TF_motif_seq_0257	NF-YB;NF-YA;NF-YC	1424	+	0.8	CCTAT
TF_motif_seq_0025	(Motif sequence only)	1425	+	0.8	CTATAtatat
TFmatrixID_0003	AT-Hook	1426	+	0.97	tATATAtatc
TF_motif_seq_0254	AP2;ERF	1426	-	0.8	TATAT
TF_motif_seq_0254	AP2;ERF	1427	+	0.8	ATATA
TF_motif_seq_0254	AP2;ERF	1428	-	0.8	TATAT
TF_motif_seq_0254	AP2;ERF	1429	+	0.8	ATATA
TF_motif_seq_0254	AP2;ERF	1430	-	0.8	TATAT
TF_motif_seq_0243	GATA;tify	1431	-	1	ATATC
TF_motif_seq_0237	GATA;tify	1432	-	1	TATCA
TF_motif_seq_0274	(Motif sequence only)	1432	+	0.8	TATCA
TF_motif_seq_0254	AP2;ERF	1433	+	0.8	ATCAA
TF_motif_seq_0275	(Motif sequence only)	1433	-	0.8	ATCAA
TF_motif_seq_0255	AP2;RAV;B3	1435	+	1	CAACA
TF_motif_seq_0130	(Motif sequence only)	1435	+	0.71	CAACAacttctacc
TF_motif_seq_0092	(Motif sequence only)	1436	+	0.75	AACAActtctac
TF_motif_seq_0254	AP2;ERF	1442	+	0.8	TTCTA
