# Supplementary material for: Evolutionary analysis of the SUB1 locus across the Oryza genomes
Source: Rice (N Y). 2017 Feb 7;10:4. doi: 10.1186/s12284-016-0140-3 (PMC5296262; doi:10.1186/s12284-016-0140-3)
Supplement: Additional file 10: Table S3. — BLAST analysis searching the 3’UTR intron in SUB1C-like genes. (XLSX 12 kb) [file 12284_2016_140_MOESM10_ESM.xlsx]

## Sheet: intron
Table S3. BLAST analysis searching a 3’UTR intron in SUB1C-like genes.
# BLASTN 2.2.25+
# Query: AK060090_intron
query id	subject id	% identity	alignment length	mismatches	gap opens	q. start	q. end	s. start	s. end	evalue	bit score
intron	DOWNSTREAM_OPUNC09G03530	86448	487	34	22	14	494	29	489	2.90e-146	505
intron	DOWNSTREAM_ORUFI09G04400	100000	501	0	0	1	501	22	522	0.0	926
intron	DOWNSTREAM_ONIVA09G04180	90837	502	17	6	1	501	22	495	0.0	645
intron	DOWNSTREAM_BGIOSGA030065	99800	501	1	0	1	501	22	522	0.0	920
intron	DOWNSTREAM_OGLUM09G04680	99602	502	1	1	1	501	22	523	0.0	915
intron	DOWNSTREAM_ORGLA09G0030300	90438	502	36	10	1	501	22	512	0.0	651

## Sheet: UTR_no_Intron
Table S4. BLAST analysis searching a 3’UTR intron in SUB1C-like genes.
# BLASTN 2.2.25+
# Query: AK060090_3UTR_without_intron
query id	subject id	% identity	alignment length	mismatches	gap opens	q. start	q. end	s. start	s. end	evalue	bit score
UTR_no_Intron	DOWNSTREAM_ORGLA09G0030300	94423	520	18	2	19	529	510	1027	0.0	789
UTR_no_Intron	DOWNSTREAM_ORGLA09G0030300	94595	37	2	0	527	563	1172	1208	8.79e-12	58.4
UTR_no_Intron	DOWNSTREAM_OGLUM09G04680	99817	546	0	1	19	563	521	1066	0.0	1002
UTR_no_Intron	DOWNSTREAM_BGIOSGA030065	99634	546	1	1	19	563	520	1065	0.0	996
UTR_no_Intron	DOWNSTREAM_ONIVA09G04180	91474	563	25	9	19	563	493	1050	0.0	752
UTR_no_Intron	DOWNSTREAM_ORUFI09G04400	100000	545	0	0	19	563	520	1064	0.0	1007
UTR_no_Intron	DOWNSTREAM_OPUNC09G03530	83939	523	48	21	19	529	492	990	4.28e-135	468

## Sheet: UTR_with_Intron
Table S4. BLAST analysis searching a 3’UTR intron in SUB1C-like genes.
# BLASTN 2.2.25+
# Query: AK060090_3UTR_with_intron
query id	subject id	% identity	alignment length	mismatches	gap opens	q. start	q. end	s. start	s. end	evalue	bit score
UTR_with_Intron	DOWNSTREAM_ORGLA09G0030300	92596	1040	54	12	1	1030	1	1027	0.0	1472
UTR_with_Intron	DOWNSTREAM_ORGLA09G0030300	94595	37	2	0	1028	1064	1172	1208	1.68e-11	58.4
UTR_with_Intron	DOWNSTREAM_OGLUM09G04680	99719	1066	1	2	1	1064	1	1066	0.0	1951
UTR_with_Intron	DOWNSTREAM_BGIOSGA030065	99718	1065	2	1	1	1064	1	1065	0.0	1949
UTR_with_Intron	DOWNSTREAM_ONIVA09G04180	91320	1083	42	15	1	1064	1	1050	0.0	1432
UTR_with_Intron	DOWNSTREAM_ORUFI09G04400	100000	1064	0	0	1	1064	1	1064	0.0	1965
UTR_with_Intron	DOWNSTREAM_OPUNC09G03530	84637	1048	85	46	1	1030	1	990	0.0	974
