# Supplementary material for: Evolutionary analysis of the SUB1 locus across the Oryza genomes
Source: Rice (N Y). 2017 Feb 7;10:4. doi: 10.1186/s12284-016-0140-3 (PMC5296262; doi:10.1186/s12284-016-0140-3)
Supplement: Additional file 12: Table S4. — Genes with e-value below 1e−25 found by BLAST. (XLSX 21 kb) [file 12284_2016_140_MOESM12_ESM.xlsx]

## Sheet: SUB1B as query
Table S4. Genes with e-value below 1e-25 found by BLAST.
Query ID	Subject ID	%_identity	Alignment Length	Mismatches	Gap_opens	q._start	q._end	s._start	s._end	e-value	Bit score
SUB1B as query
#Leersia_perrieri
Os09t0287000-01	LPERR09G02840.1	51208	207	75	7	45	243	35	223	2.25e-48	162
Os09t0287000-01	LPERR09G02820.1	48131	214	65	4	42	240	21	203	1.16e-45	155
Os09t0287000-01	LPERR09G02880.1	54667	150	49	5	99	240	39	177	1.55e-43	149
Os09t0287000-01	LPERR02G28780.1	52885	104	36	2	70	173	99	189	3.19e-26	105
Os09t0287000-01	LPERR09G08060.1	68657	67	21	0	92	158	128	194	6.54e-26	105
Os09t0287000-01	LPERR06G05580.1	51351	111	42	3	57	162	67	170	1.50e-25	103
Os09t0287000-01	LPERR03G05400.1	41209	182	68	6	1	157	1	168	2.02e-25	103
Os09t0287000-01	LPERR07G19320.1	72581	62	17	0	97	158	130	191	6.29e-25	102
#Oryza_sativa_indica
Os09t0287000-01	BGIOSGA038064-PA	94400	250	8	2	1	250	1	244	1.23e-166	464
Os09t0287000-01	BGIOSGA038325-PA	51584	221	73	5	40	240	30	236	1.16e-41	146
Os09t0287000-01	BGIOSGA030065-PA	42358	229	84	3	33	240	24	225	7.73e-33	122
Os09t0287000-01	BGIOSGA030816-PA	69014	71	21	1	92	162	129	198	1.04e-26	107
Os09t0287000-01	BGIOSGA022463-PA	42077	183	77	7	1	162	1	175	2.03e-26	106
Os09t0287000-01	BGIOSGA005480-PA	51327	113	38	3	55	158	72	176	2.72e-26	105
#Oryza_sativa_japonica
Os09t0287000-01	Os09t0287000-01	100000	251	0	0	1	251	1	251	0.0	502
Os09t0287000-01	Os09t0286600-03	43231	229	82	3	33	240	17	218	1.25e-34	126
Os09t0287000-01	Os09t0286600-02	43231	229	82	3	33	240	24	225	1.74e-34	126
Os09t0287000-01	Os09t0286600-01	43231	229	82	3	33	240	24	225	1.74e-34	126
Os09t0287000-01	Os09t0434500-01	69014	71	21	1	92	162	126	195	6.19e-27	107
Os09t0287000-01	Os06t0194000-02	42623	183	76	7	1	162	1	175	1.64e-26	106
Os09t0287000-01	Os06t0194000-01	42623	183	76	7	1	162	1	175	1.64e-26	106
Os09t0287000-01	Os02t0782700-02	51327	113	38	3	55	158	72	176	2.54e-26	105
Os09t0287000-01	Os02t0782700-01	51327	113	38	3	55	158	72	176	2.54e-26	105
#Oryza_punctata
Os09t0287000-01	OPUNC09G03540.1	68400	250	55	8	1	241	1	235	6.93e-74	229
Os09t0287000-01	OPUNC09G09870.1	69014	71	21	1	92	162	129	198	1.79e-26	107
Os09t0287000-01	OPUNC02G32270.1	59302	86	28	1	73	158	99	177	1.25e-25	104
Os09t0287000-01	OPUNC06G05780.1	64789	71	25	0	92	162	106	176	2.87e-25	103
#Oryza_rufipogon
Os09t0287000-01	ORUFI09G04420.1	100000	246	0	0	1	246	1	246	3.32e-177	492
Os09t0287000-01	ORUFI09G04400.1	43231	229	82	3	33	240	24	225	2.39e-34	126
Os09t0287000-01	ORUFI09G12180.1	69014	71	21	1	92	162	126	195	1.06e-26	107
Os09t0287000-01	ORUFI06G06250.1	42623	183	76	7	1	162	1	175	2.30e-26	106
Os09t0287000-01	ORUFI02G36450.1	51327	113	38	3	55	158	72	176	3.55e-26	105
#Oryza_nivara
Os09t0287000-01	ONIVA09G04210.1	94400	250	8	2	1	250	1	244	1.65e-166	464
Os09t0287000-01	ONIVA01G39120.1	50769	260	94	5	1	240	1	246	6.90e-50	168
Os09t0287000-01	ONIVA09G04180.1	44105	229	83	2	33	240	24	228	4.17e-35	128
Os09t0287000-01	ONIVA09G11170.1	69014	71	21	1	92	162	128	197	1.06e-26	107
Os09t0287000-01	ONIVA06G06990.1	42623	183	76	7	1	162	1	175	1.30e-26	107
Os09t0287000-01	ONIVA02G37060.1	51327	113	38	3	55	158	72	176	3.64e-26	105
#Oryza_meridionalis
Os09t0287000-01	OMERI09G03030.1	89837	246	19	4	1	246	1	240	5.82e-91	273
Os09t0287000-01	OMERI09G03020.2	48408	157	55	3	27	157	13	169	2.10e-28	110
Os09t0287000-01	OMERI09G08870.1	69014	71	21	1	92	162	130	199	9.18e-27	107
Os09t0287000-01	OMERI02G32980.1	51327	113	38	3	55	158	72	176	3.66e-26	105
Os09t0287000-01	OMERI06G07210.1	57143	91	35	2	72	162	94	180	1.95e-25	103
#Oryza_glumaepatula
Os09t0287000-01	OGLUM09G04690.1	98780	246	2	1	1	246	1	245	1.71e-173	483
Os09t0287000-01	OGLUM09G04680.1	43231	229	85	3	33	240	24	228	2.13e-34	126
Os09t0287000-01	OGLUM09G11780.1	69014	71	21	1	92	162	15	84	2.47e-27	108
Os09t0287000-01	OGLUM06G06300.1	42077	183	77	7	1	162	1	175	1.49e-26	107
Os09t0287000-01	OGLUM02G36100.1	51327	113	38	3	55	158	72	176	3.53e-26	105
#Oryza_glaberrima
Os09t0287000-01	ORGLA09G0030400.1	98374	246	3	1	1	246	1	245	1.12e-172	480
Os09t0287000-01	ORGLA09G0030300.1	44298	228	81	3	33	240	24	225	2.63e-36	130
Os09t0287000-01	ORGLA09G0085500.1	69014	71	21	1	92	162	130	199	6.09e-27	107
Os09t0287000-01	ORGLA02G0302700.1	51327	113	38	3	55	158	72	176	2.19e-26	105
#Oryza_brachyantha
Os09t0287000-01	OB09G12530.1	59211	152	38	3	100	243	137	272	1.47e-40	143
Os09t0287000-01	OB09G17960.1	39500	200	73	4	1	158	1	194	8.07e-29	113
Os09t0287000-01	OB02G41790.1	68657	67	21	0	92	158	109	175	3.82e-26	105
Os09t0287000-01	OB06G15590.1	54902	102	42	2	68	169	83	180	8.00e-26	104
Os09t0287000-01	OB07G27820.1	61728	81	27	1	83	163	91	167	2.86e-25	102
#Oryza_barthii
Os09t0287000-01	OBART01G06430.1	99200	250	1	1	1	250	1	249	5.53e-178	494
Os09t0287000-01	OBART09G11390.1	69014	71	21	1	92	162	130	199	8.48e-27	107
Os09t0287000-01	OBART06G06020.1	42623	183	76	7	1	162	1	175	2.09e-26	106
Os09t0287000-01	OBART02G34990.1	51327	113	38	3	55	158	72	176	3.05e-26	105

## Sheet: SUB1C as query
Table S2. Genes with e-value below 1e-25 found by BLAST.
Query ID	Subject ID	%_identity	Alignment Length	Mismatches	Gap_opens	q._start	q._end	s._start	s._end	e-value	Bit score
SUB1C as query
#Leersia_perrieri
Os09t0286600-01	LPERR09G02820.1	62946	224	56	9	19	232	7	213	5.77e-66	207
Os09t0286600-01	LPERR09G02840.1	43304	224	77	6	33	232	32	229	2.77e-41	144
Os09t0286600-01	LPERR09G02880.1	61947	113	42	1	111	222	39	151	1.64e-40	141
Os09t0286600-01	LPERR07G19320.1	43382	136	57	2	109	224	130	265	7.70e-26	104
Os09t0286600-01	LPERR06G05580.1	53465	101	44	2	98	198	95	192	2.94e-25	102
Os09t0286600-01	LPERR09G08060.1	50847	118	55	3	98	214	123	238	3.90e-25	102
#Oryza_sativa_indica
Os09t0286600-01	BGIOSGA030065-PA	99138	232	2	0	1	232	1	232	2.85e-164	457
Os09t0286600-01	BGIOSGA038325-PA	40367	218	96	3	33	227	32	238	2.84e-35	129
Os09t0286600-01	BGIOSGA038064-PA	52857	140	41	1	111	225	95	234	1.61e-26	104
Os09t0286600-01	BGIOSGA030816-PA	65789	76	25	1	98	173	124	198	1.53e-25	103
Os09t0286600-01	BGIOSGA005480-PA	64103	78	27	1	98	175	105	181	1.68e-25	103
Os09t0286600-01	BGIOSGA022463-PA	40000	180	82	6	23	198	40	197	4.52e-25	102
#Oryza_sativa_japonica
Os09t0286600-01	Os09t0286600-02	100000	233	0	0	1	233	1	233	5.05e-167	464
Os09t0286600-01	Os09t0286600-01	100000	233	0	0	1	233	1	233	5.05e-167	464
Os09t0286600-01	Os09t0286600-03	100000	226	0	0	8	233	1	226	3.47e-162	452
Os09t0286600-01	Os09t0287000-01	50000	140	37	2	116	225	104	240	1.07e-33	124
Os09t0286600-01	Os09t0434500-01	67143	70	23	0	104	173	126	195	1.32e-25	103
Os09t0286600-01	Os02t0782700-02	64103	78	27	1	98	175	105	181	1.49e-25	103
Os09t0286600-01	Os02t0782700-01	64103	78	27	1	98	175	105	181	1.49e-25	103
Os09t0286600-01	Os06t0194000-02	40000	180	82	6	23	198	40	197	4.09e-25	102
Os09t0286600-01	Os06t0194000-01	40000	180	82	6	23	198	40	197	4.09e-25	102
#Oryza_punctata
Os09t0286600-01	OPUNC09G03530.1	79167	240	37	6	1	232	1	235	1.20e-88	265
Os09t0286600-01	OPUNC09G03540.1	45714	210	71	2	33	224	49	233	1.70e-34	126
Os09t0286600-01	OPUNC06G05780.1	53043	115	50	3	85	198	87	198	5.59e-26	104
Os09t0286600-01	OPUNC02G32270.1	47059	119	55	2	98	216	106	216	1.10e-25	103
Os09t0286600-01	OPUNC09G09870.1	65789	76	25	1	98	173	124	198	2.53e-25	103
#Oryza_rufipogon
Os09t0286600-01	ORUFI09G04400.1	100000	232	0	0	1	232	1	232	9.41e-167	464
Os09t0286600-01	ORUFI09G04420.1	50000	140	37	2	116	225	104	240	2.02e-33	124
Os09t0286600-01	ORUFI09G12180.1	65789	76	25	1	98	173	121	195	1.88e-25	103
Os09t0286600-01	ORUFI02G36450.1	64103	78	27	1	98	175	105	181	2.09e-25	103
Os09t0286600-01	ORUFI06G06250.1	40000	180	82	6	23	198	40	197	5.73e-25	102
#Oryza_nivara
Os09t0286600-01	ONIVA09G04180.1	88936	235	23	1	1	232	1	235	2.66e-96	285
Os09t0286600-01	ONIVA01G39120.1	41743	218	93	4	33	227	42	248	1.65e-34	127
Os09t0286600-01	ONIVA09G04210.1	52857	140	41	1	111	225	95	234	2.15e-26	104
Os09t0286600-01	ONIVA09G11170.1	65789	76	25	1	98	173	123	197	1.62e-25	103
Os09t0286600-01	ONIVA06G06990.1	48361	122	58	3	79	198	79	197	2.00e-25	103
Os09t0286600-01	ONIVA02G37060.1	64103	78	27	1	98	175	105	181	2.25e-25	103
#Oryza_meridionalis
Os09t0286600-01	OMERI09G03020.1	79098	244	21	7	1	232	1	226	9.99e-84	253
Os09t0286600-01	OMERI09G03030.1	55474	137	39	2	111	225	98	234	1.29e-35	129
Os09t0286600-01	OMERI09G08870.1	65789	76	25	1	98	173	125	199	1.45e-25	103
Os09t0286600-01	OMERI02G32980.1	64103	78	27	1	98	175	105	181	2.10e-25	103
Os09t0286600-01	OMERI06G07210.1	48361	122	58	3	79	198	84	202	2.28e-25	103
#Oryza_glumaepatula
Os09t0286600-01	OGLUM09G04680.1	97447	235	3	1	1	232	1	235	1.41e-161	451
Os09t0286600-01	OGLUM09G04690.1	52482	141	41	1	111	225	99	239	1.03e-35	129
Os09t0286600-01	OGLUM09G11780.1	65789	76	25	1	98	173	10	84	3.96e-26	104
Os09t0286600-01	OGLUM02G36100.1	64103	78	27	1	98	175	105	181	2.12e-25	103
Os09t0286600-01	OGLUM06G06300.1	39344	183	85	6	20	198	37	197	5.44e-25	102
#Oryza_glaberrima
Os09t0286600-01	ORGLA09G0030300.1	95708	233	8	2	1	232	1	232	9.61e-156	436
Os09t0286600-01	ORGLA09G0085500.1	65789	76	25	1	98	173	125	199	1.13e-25	103
Os09t0286600-01	ORGLA02G0302700.1	64103	78	27	1	98	175	105	181	1.29e-25	103
#Oryza_brachyantha
Os09t0286600-01	OB09G12530.1	48611	144	51	3	112	232	137	280	2.15e-31	118
Os09t0286600-01	OB07G27820.1	45652	138	60	3	75	204	74	204	7.33e-27	106
Os09t0286600-01	OB02G41790.1	65385	78	26	1	98	175	104	180	2.78e-26	105
Os09t0286600-01	OB09G17960.1	51261	119	53	3	98	214	123	238	3.04e-25	102
#Oryza_barthii
Os09t0286600-01	OBART01G06430.1	50735	136	41	1	116	225	104	239	1.02e-31	119
Os09t0286600-01	OBART09G11390.2	65789	76	25	1	98	173	125	199	1.57e-25	103
Os09t0286600-01	OBART09G11390.1	65789	76	25	1	98	173	125	199	1.57e-25	103
Os09t0286600-01	OBART02G34990.1	64103	78	27	1	98	175	105	181	1.80e-25	103
Os09t0286600-01	OBART06G06020.1	40000	180	82	6	23	198	40	197	5.07e-25	102
