# Supplementary material for: Evolutionary analysis of the SUB1 locus across the Oryza genomes
Source: Rice (N Y). 2017 Feb 7;10:4. doi: 10.1186/s12284-016-0140-3 (PMC5296262; doi:10.1186/s12284-016-0140-3)
Supplement: Additional file 13: Table S5. — Gene structure information (General feature format) about each of the analyzed genes.. (XLSX 239 kb) [file 12284_2016_140_MOESM13_ESM.xlsx]

## Sheet: Planilha1
Table S5. Gene structure information (General feature format) about each of the analyzed genes.
Generic Name	Access Name	Feature	Begin	End
	LPERR02G28780	gene	24257272	24259602	.	-	.	ID=gene:LPERR02G28780;biotype=protein_coding;gene_id=LPERR02G28780;logic_name=oge_maker_genes
LperrChr02	ensembl	transcript	24257272	24259602	.	-	.	ID=transcript:LPERR02G28780.1;Parent=gene:LPERR02G28780;biotype=protein_coding;transcript_id=LPERR02G28780.1
LperrChr02	ensembl	exon	24257272	24258092	.	-	.	Parent=transcript:LPERR02G28780.1;Name=LPERR02G28780.1.exon2;constitutive=1;ensembl_end_phase=0;ensembl_phase=1;exon_id=LPERR02G28780.1.exon2;rank=2
LperrChr02	ensembl	CDS	24257272	24258092	.	-	2	ID=CDS:LPERR02G28780.1;Parent=transcript:LPERR02G28780.1;protein_id=LPERR02G28780.1
LperrChr02	ensembl	exon	24259311	24259602	.	-	.	Parent=transcript:LPERR02G28780.1;Name=LPERR02G28780.1.exon1;constitutive=1;ensembl_end_phase=1;ensembl_phase=0;exon_id=LPERR02G28780.1.exon1;rank=1
LperrChr02	ensembl	CDS	24259311	24259602	.	-	0	ID=CDS:LPERR02G28780.1;Parent=transcript:LPERR02G28780.1;protein_id=LPERR02G28780.1
Generic Name	Access Name	Feature	Begin	End
	LPERR03G05400	gene	3851012	3852114	.	-	.	ID=gene:LPERR03G05400;biotype=protein_coding;gene_id=LPERR03G05400;logic_name=oge_maker_genes
LperrChr03	ensembl	transcript	3851012	3852114	.	-	.	ID=transcript:LPERR03G05400.1;Parent=gene:LPERR03G05400;biotype=protein_coding;transcript_id=LPERR03G05400.1
LperrChr03	ensembl	exon	3851012	3851730	.	-	.	Parent=transcript:LPERR03G05400.1;Name=LPERR03G05400.1.exon2;constitutive=1;ensembl_end_phase=0;ensembl_phase=1;exon_id=LPERR03G05400.1.exon2;rank=2
LperrChr03	ensembl	CDS	3851012	3851730	.	-	2	ID=CDS:LPERR03G05400.1;Parent=transcript:LPERR03G05400.1;protein_id=LPERR03G05400.1
LperrChr03	ensembl	exon	3851850	3852114	.	-	.	Parent=transcript:LPERR03G05400.1;Name=LPERR03G05400.1.exon1;constitutive=1;ensembl_end_phase=1;ensembl_phase=0;exon_id=LPERR03G05400.1.exon1;rank=1
LperrChr03	ensembl	CDS	3851850	3852114	.	-	0	ID=CDS:LPERR03G05400.1;Parent=transcript:LPERR03G05400.1;protein_id=LPERR03G05400.1
Generic Name	Access Name	Feature	Begin	End
	LPERR06G05580	gene	3880557	3883338	.	+	.	ID=gene:LPERR06G05580;biotype=protein_coding;gene_id=LPERR06G05580;logic_name=oge_maker_genes
LperrChr06	ensembl	transcript	3880624	3883338	.	+	.	ID=transcript:LPERR06G05580.1;Parent=gene:LPERR06G05580;biotype=protein_coding;transcript_id=LPERR06G05580.1
LperrChr06	ensembl	exon	3880624	3880697	.	+	.	Parent=transcript:LPERR06G05580.1;Name=LPERR06G05580.1.exon1;constitutive=0;ensembl_end_phase=-1;ensembl_phase=-1;exon_id=LPERR06G05580.1.exon1;rank=1
LperrChr06	ensembl	five_prime_UTR	3880624	3880697	.	+	.	Parent=transcript:LPERR06G05580.1
LperrChr06	ensembl	five_prime_UTR	3880734	3880763	.	+	.	Parent=transcript:LPERR06G05580.1
LperrChr06	ensembl	exon	3880734	3881016	.	+	.	Parent=transcript:LPERR06G05580.1;Name=LPERR06G05580.1.exon2;constitutive=0;ensembl_end_phase=1;ensembl_phase=-1;exon_id=LPERR06G05580.1.exon2;rank=2
LperrChr06	ensembl	CDS	3880764	3881016	.	+	0	ID=CDS:LPERR06G05580.1;Parent=transcript:LPERR06G05580.1;protein_id=LPERR06G05580.1
LperrChr06	ensembl	CDS	3881836	3882656	.	+	2	ID=CDS:LPERR06G05580.1;Parent=transcript:LPERR06G05580.1;protein_id=LPERR06G05580.1
LperrChr06	ensembl	exon	3881836	3882701	.	+	.	Parent=transcript:LPERR06G05580.1;Name=LPERR06G05580.1.exon3;constitutive=1;ensembl_end_phase=-1;ensembl_phase=1;exon_id=LPERR06G05580.1.exon3;rank=3
LperrChr06	ensembl	three_prime_UTR	3882657	3882701	.	+	.	Parent=transcript:LPERR06G05580.1
LperrChr06	ensembl	exon	3882786	3883338	.	+	.	Parent=transcript:LPERR06G05580.1;Name=LPERR06G05580.1.exon4;constitutive=1;ensembl_end_phase=-1;ensembl_phase=-1;exon_id=LPERR06G05580.1.exon4;rank=4
LperrChr06	ensembl	three_prime_UTR	3882786	3883338	.	+	.	Parent=transcript:LPERR06G05580.1
Generic Name	Access Name	Feature	Begin	End
	LPERR07G19320	gene	18979122	18982294	.	-	.	ID=gene:LPERR07G19320;biotype=protein_coding;gene_id=LPERR07G19320;logic_name=oge_maker_genes
LperrChr07	ensembl	transcript	18979122	18982294	.	-	.	ID=transcript:LPERR07G19320.1;Parent=gene:LPERR07G19320;biotype=protein_coding;transcript_id=LPERR07G19320.1
LperrChr07	ensembl	exon	18979122	18979840	.	-	.	Parent=transcript:LPERR07G19320.1;Name=LPERR07G19320.1.exon3;constitutive=1;ensembl_end_phase=0;ensembl_phase=1;exon_id=LPERR07G19320.1.exon3;rank=3
LperrChr07	ensembl	CDS	18979122	18979840	.	-	2	ID=CDS:LPERR07G19320.1;Parent=transcript:LPERR07G19320.1;protein_id=LPERR07G19320.1
LperrChr07	ensembl	exon	18980051	18980284	.	-	.	Parent=transcript:LPERR07G19320.1;Name=LPERR07G19320.1.exon2;constitutive=0;ensembl_end_phase=1;ensembl_phase=1;exon_id=LPERR07G19320.1.exon2;rank=2
LperrChr07	ensembl	CDS	18980051	18980284	.	-	2	ID=CDS:LPERR07G19320.1;Parent=transcript:LPERR07G19320.1;protein_id=LPERR07G19320.1
LperrChr07	ensembl	exon	18982198	18982294	.	-	.	Parent=transcript:LPERR07G19320.1;Name=LPERR07G19320.1.exon1;constitutive=0;ensembl_end_phase=1;ensembl_phase=0;exon_id=LPERR07G19320.1.exon1;rank=1
LperrChr07	ensembl	CDS	18982198	18982294	.	-	0	ID=CDS:LPERR07G19320.1;Parent=transcript:LPERR07G19320.1;protein_id=LPERR07G19320.1
Generic Name	Access Name	Feature	Begin	End
	LPERR09G02820	gene	4189444	4190085	.	-	.	ID=gene:LPERR09G02820;biotype=protein_coding;gene_id=LPERR09G02820;logic_name=oge_maker_genes
LperrChr09	ensembl	transcript	4189444	4190085	.	-	.	ID=transcript:LPERR09G02820.1;Parent=gene:LPERR09G02820;biotype=protein_coding;transcript_id=LPERR09G02820.1
LperrChr09	ensembl	exon	4189444	4190085	.	-	.	Parent=transcript:LPERR09G02820.1;Name=LPERR09G02820.1.exon1;constitutive=1;ensembl_end_phase=0;ensembl_phase=0;exon_id=LPERR09G02820.1.exon1;rank=1
LperrChr09	ensembl	CDS	4189444	4190085	.	-	0	ID=CDS:LPERR09G02820.1;Parent=transcript:LPERR09G02820.1;protein_id=LPERR09G02820.1
Generic Name	Access Name	Feature	Begin	End
	LPERR09G02840	gene	4234903	4235698	.	-	.	ID=gene:LPERR09G02840;biotype=protein_coding;gene_id=LPERR09G02840;logic_name=oge_maker_genes
LperrChr09	ensembl	transcript	4234903	4235698	.	-	.	ID=transcript:LPERR09G02840.1;Parent=gene:LPERR09G02840;biotype=protein_coding;transcript_id=LPERR09G02840.1
LperrChr09	ensembl	exon	4234903	4235447	.	-	.	Parent=transcript:LPERR09G02840.1;Name=LPERR09G02840.1.exon2;constitutive=1;ensembl_end_phase=0;ensembl_phase=1;exon_id=LPERR09G02840.1.exon2;rank=2
LperrChr09	ensembl	CDS	4234903	4235447	.	-	2	ID=CDS:LPERR09G02840.1;Parent=transcript:LPERR09G02840.1;protein_id=LPERR09G02840.1
LperrChr09	ensembl	exon	4235539	4235698	.	-	.	Parent=transcript:LPERR09G02840.1;Name=LPERR09G02840.1.exon1;constitutive=1;ensembl_end_phase=1;ensembl_phase=0;exon_id=LPERR09G02840.1.exon1;rank=1
LperrChr09	ensembl	CDS	4235539	4235698	.	-	0	ID=CDS:LPERR09G02840.1;Parent=transcript:LPERR09G02840.1;protein_id=LPERR09G02840.1
Generic Name	Access Name	Feature	Begin	End
	LPERR09G08060	gene	9672089	9676221	.	+	.	ID=gene:LPERR09G08060;biotype=protein_coding;gene_id=LPERR09G08060;logic_name=oge_maker_genes
LperrChr09	ensembl	transcript	9672089	9676221	.	+	.	ID=transcript:LPERR09G08060.1;Parent=gene:LPERR09G08060;biotype=protein_coding;transcript_id=LPERR09G08060.1
LperrChr09	ensembl	five_prime_UTR	9672089	9672357	.	+	.	Parent=transcript:LPERR09G08060.1
LperrChr09	ensembl	exon	9672089	9672691	.	+	.	Parent=transcript:LPERR09G08060.1;Name=LPERR09G08060.1.exon1;constitutive=1;ensembl_end_phase=1;ensembl_phase=-1;exon_id=LPERR09G08060.1.exon1;rank=1
LperrChr09	ensembl	CDS	9672358	9672691	.	+	0	ID=CDS:LPERR09G08060.1;Parent=transcript:LPERR09G08060.1;protein_id=LPERR09G08060.1
LperrChr09	ensembl	CDS	9674583	9675457	.	+	2	ID=CDS:LPERR09G08060.1;Parent=transcript:LPERR09G08060.1;protein_id=LPERR09G08060.1
LperrChr09	ensembl	exon	9674583	9675502	.	+	.	Parent=transcript:LPERR09G08060.1;Name=LPERR09G08060.1.exon2;constitutive=0;ensembl_end_phase=-1;ensembl_phase=1;exon_id=LPERR09G08060.1.exon2;rank=2
LperrChr09	ensembl	three_prime_UTR	9675458	9675502	.	+	.	Parent=transcript:LPERR09G08060.1
LperrChr09	ensembl	exon	9675596	9676221	.	+	.	Parent=transcript:LPERR09G08060.1;Name=LPERR09G08060.1.exon3;constitutive=0;ensembl_end_phase=-1;ensembl_phase=-1;exon_id=LPERR09G08060.1.exon3;rank=3
LperrChr09	ensembl	three_prime_UTR	9675596	9676221	.	+	.	Parent=transcript:LPERR09G08060.1
Generic Name	Access Name	Feature	Begin	End
	LPERR09G02880	gene	4290927	4291919	.	-	.	ID=gene:LPERR09G02880;biotype=protein_coding;gene_id=LPERR09G02880;logic_name=oge_maker_genes
LperrChr09	ensembl	transcript	4290927	4291919	.	-	.	ID=transcript:LPERR09G02880.1;Parent=gene:LPERR09G02880;biotype=protein_coding;transcript_id=LPERR09G02880.1
LperrChr09	ensembl	exon	4290927	4290995	.	-	.	Parent=transcript:LPERR09G02880.1;Name=LPERR09G02880.1.exon2;constitutive=1;ensembl_end_phase=0;ensembl_phase=0;exon_id=LPERR09G02880.1.exon2;rank=2
LperrChr09	ensembl	CDS	4290927	4290995	.	-	0	ID=CDS:LPERR09G02880.1;Parent=transcript:LPERR09G02880.1;protein_id=LPERR09G02880.1
LperrChr09	ensembl	exon	4291359	4291919	.	-	.	Parent=transcript:LPERR09G02880.1;Name=LPERR09G02880.1.exon1;constitutive=1;ensembl_end_phase=0;ensembl_phase=0;exon_id=LPERR09G02880.1.exon1;rank=1
LperrChr09	ensembl	CDS	4291359	4291919	.	-	0	ID=CDS:LPERR09G02880.1;Parent=transcript:LPERR09G02880.1;protein_id=LPERR09G02880.1
Generic Name	Access Name	Feature	Begin	End
	OBART01G06430	gene	4647028	4648667	.	+	.	ID=gene:OBART01G06430;biotype=protein_coding;gene_id=OBART01G06430;logic_name=oge_maker_genes
ObartChr01	ensembl	transcript	4647028	4648667	.	+	.	ID=transcript:OBART01G06430.1;Parent=gene:OBART01G06430;biotype=protein_coding;transcript_id=OBART01G06430.1
ObartChr01	ensembl	five_prime_UTR	4647028	4647116	.	+	.	Parent=transcript:OBART01G06430.1
ObartChr01	ensembl	exon	4647028	4647851	.	+	.	Parent=transcript:OBART01G06430.1;Name=OBART01G06430.1.exon1;constitutive=1;ensembl_end_phase=0;ensembl_phase=-1;exon_id=OBART01G06430.1.exon1;rank=1
ObartChr01	ensembl	CDS	4647117	4647851	.	+	0	ID=CDS:OBART01G06430.1;Parent=transcript:OBART01G06430.1;protein_id=OBART01G06430.1
ObartChr01	ensembl	CDS	4648301	4648315	.	+	0	ID=CDS:OBART01G06430.1;Parent=transcript:OBART01G06430.1;protein_id=OBART01G06430.1
ObartChr01	ensembl	exon	4648301	4648667	.	+	.	Parent=transcript:OBART01G06430.1;Name=OBART01G06430.1.exon2;constitutive=1;ensembl_end_phase=-1;ensembl_phase=0;exon_id=OBART01G06430.1.exon2;rank=2
ObartChr01	ensembl	three_prime_UTR	4648316	4648667	.	+	.	Parent=transcript:OBART01G06430.1
Generic Name	Access Name	Feature	Begin	End
	OBART02G34990	gene	29275129	29277324	.	-	.	ID=gene:OBART02G34990;biotype=protein_coding;gene_id=OBART02G34990;logic_name=oge_maker_genes
ObartChr02	ensembl	transcript	29275129	29277324	.	-	.	ID=transcript:OBART02G34990.1;Parent=gene:OBART02G34990;biotype=protein_coding;transcript_id=OBART02G34990.1
ObartChr02	ensembl	exon	29275129	29275946	.	-	.	Parent=transcript:OBART02G34990.1;Name=OBART02G34990.1.exon2;constitutive=1;ensembl_end_phase=0;ensembl_phase=1;exon_id=OBART02G34990.1.exon2;rank=2
ObartChr02	ensembl	CDS	29275129	29275946	.	-	2	ID=CDS:OBART02G34990.1;Parent=transcript:OBART02G34990.1;protein_id=OBART02G34990.1
ObartChr02	ensembl	exon	29277045	29277324	.	-	.	Parent=transcript:OBART02G34990.1;Name=OBART02G34990.1.exon1;constitutive=1;ensembl_end_phase=1;ensembl_phase=0;exon_id=OBART02G34990.1.exon1;rank=1
ObartChr02	ensembl	CDS	29277045	29277324	.	-	0	ID=CDS:OBART02G34990.1;Parent=transcript:OBART02G34990.1;protein_id=OBART02G34990.1
Generic Name	Access Name	Feature	Begin	End
	OBART06G06020	gene	4104491	4106358	.	+	.	ID=gene:OBART06G06020;biotype=protein_coding;gene_id=OBART06G06020;logic_name=oge_maker_genes
ObartChr06	ensembl	transcript	4104491	4106358	.	+	.	ID=transcript:OBART06G06020.1;Parent=gene:OBART06G06020;biotype=protein_coding;transcript_id=OBART06G06020.1
ObartChr06	ensembl	exon	4104491	4104755	.	+	.	Parent=transcript:OBART06G06020.1;Name=OBART06G06020.1.exon1;constitutive=1;ensembl_end_phase=1;ensembl_phase=0;exon_id=OBART06G06020.1.exon1;rank=1
ObartChr06	ensembl	CDS	4104491	4104755	.	+	0	ID=CDS:OBART06G06020.1;Parent=transcript:OBART06G06020.1;protein_id=OBART06G06020.1
ObartChr06	ensembl	exon	4105535	4106358	.	+	.	Parent=transcript:OBART06G06020.1;Name=OBART06G06020.1.exon2;constitutive=1;ensembl_end_phase=0;ensembl_phase=1;exon_id=OBART06G06020.1.exon2;rank=2
ObartChr06	ensembl	CDS	4105535	4106358	.	+	2	ID=CDS:OBART06G06020.1;Parent=transcript:OBART06G06020.1;protein_id=OBART06G06020.1
Generic Name	Access Name	Feature	Begin	End
	OBART09G11390	gene	12650830	12654510	.	+	.	ID=gene:OBART09G11390;biotype=protein_coding;gene_id=OBART09G11390;logic_name=oge_maker_genes
ObartChr09	ensembl	transcript	12650830	12654510	.	+	.	ID=transcript:OBART09G11390.1;Parent=gene:OBART09G11390;biotype=protein_coding;transcript_id=OBART09G11390.1
ObartChr09	ensembl	five_prime_UTR	12650830	12650989	.	+	.	Parent=transcript:OBART09G11390.1
ObartChr09	ensembl	exon	12650830	12651329	.	+	.	Parent=transcript:OBART09G11390.1;Name=OBART09G11390.1.exon1;constitutive=1;ensembl_end_phase=1;ensembl_phase=-1;exon_id=OBART09G11390.1.exon1;rank=1
ObartChr09	ensembl	CDS	12650990	12651329	.	+	0	ID=CDS:OBART09G11390.1;Parent=transcript:OBART09G11390.1;protein_id=OBART09G11390.1
ObartChr09	ensembl	CDS	12652844	12653706	.	+	2	ID=CDS:OBART09G11390.1;Parent=transcript:OBART09G11390.1;protein_id=OBART09G11390.1
ObartChr09	ensembl	exon	12652844	12653752	.	+	.	Parent=transcript:OBART09G11390.1;Name=OBART09G11390.1.exon2;constitutive=0;ensembl_end_phase=-1;ensembl_phase=1;exon_id=OBART09G11390.1.exon2;rank=2
ObartChr09	ensembl	three_prime_UTR	12653707	12653752	.	+	.	Parent=transcript:OBART09G11390.1
ObartChr09	ensembl	exon	12653852	12654510	.	+	.	Parent=transcript:OBART09G11390.1;Name=OBART09G11390.1.exon3;constitutive=0;ensembl_end_phase=-1;ensembl_phase=-1;exon_id=OBART09G11390.1.exon3;rank=3
ObartChr09	ensembl	three_prime_UTR	12653852	12654510	.	+	.	Parent=transcript:OBART09G11390.1
Generic Name	Access Name	Feature	Begin	End
	OB02G41790	gene	24864185	24867657	.	-	.	ID=gene:OB02G41790;biotype=protein_coding;description=Uncharacterized	protein	[Source:UniProtKB/TrEMBL%3BAcc:J3LHR2];gene_id=OB02G41790;logic_name=genemodel_v1.4_oge
ObracChr02	ensembl	transcript	24864185	24867657	.	-	.	ID=transcript:OB02G41790.1;Parent=gene:OB02G41790;Name=OB02G41790;biotype=protein_coding;transcript_id=OB02G41790.1
ObracChr02	ensembl	exon	24864185	24865264	.	-	.	Parent=transcript:OB02G41790.1;Name=OB02G41790.1.exon5;constitutive=1;ensembl_end_phase=-1;ensembl_phase=-1;exon_id=OB02G41790.1.exon5;rank=5
ObracChr02	ensembl	three_prime_UTR	24864185	24865264	.	-	.	Parent=transcript:OB02G41790.1
ObracChr02	ensembl	exon	24865340	24865388	.	-	.	Parent=transcript:OB02G41790.1;Name=OB02G41790.1.exon4;constitutive=1;ensembl_end_phase=-1;ensembl_phase=-1;exon_id=OB02G41790.1.exon4;rank=4
ObracChr02	ensembl	three_prime_UTR	24865340	24865388	.	-	.	Parent=transcript:OB02G41790.1
ObracChr02	ensembl	exon	24865389	24866206	.	-	.	Parent=transcript:OB02G41790.1;Name=OB02G41790.1.exon3;constitutive=1;ensembl_end_phase=0;ensembl_phase=1;exon_id=OB02G41790.1.exon3;rank=3
ObracChr02	ensembl	CDS	24865389	24866206	.	-	2	ID=CDS:OB02G41790.1;Parent=transcript:OB02G41790.1;protein_id=OB02G41790.1
ObracChr02	ensembl	exon	24867258	24867534	.	-	.	Parent=transcript:OB02G41790.1;Name=OB02G41790.1.exon2;constitutive=1;ensembl_end_phase=1;ensembl_phase=0;exon_id=OB02G41790.1.exon2;rank=2
ObracChr02	ensembl	CDS	24867258	24867534	.	-	0	ID=CDS:OB02G41790.1;Parent=transcript:OB02G41790.1;protein_id=OB02G41790.1
ObracChr02	ensembl	exon	24867535	24867657	.	-	.	Parent=transcript:OB02G41790.1;Name=OB02G41790.1.exon1;constitutive=1;ensembl_end_phase=-1;ensembl_phase=-1;exon_id=OB02G41790.1.exon1;rank=1
ObracChr02	ensembl	five_prime_UTR	24867535	24867657	.	-	.	Parent=transcript:OB02G41790.1
Generic Name	Access Name	Feature	Begin	End
	OB06G15590	gene	3515289	3517216	.	+	.	ID=gene:OB06G15590;biotype=protein_coding;description=Uncharacterized	protein	[Source:UniProtKB/TrEMBL%3BAcc:J3MC15];gene_id=OB06G15590;logic_name=genemodel_v1.4_oge
ObracChr06	ensembl	transcript	3515289	3517216	.	+	.	ID=transcript:OB06G15590.1;Parent=gene:OB06G15590;Name=OB06G15590;biotype=protein_coding;transcript_id=OB06G15590.1
ObracChr06	ensembl	exon	3515289	3515553	.	+	.	Parent=transcript:OB06G15590.1;Name=OB06G15590.1.exon1;constitutive=1;ensembl_end_phase=1;ensembl_phase=0;exon_id=OB06G15590.1.exon1;rank=1
ObracChr06	ensembl	CDS	3515289	3515553	.	+	0	ID=CDS:OB06G15590.1;Parent=transcript:OB06G15590.1;protein_id=OB06G15590.1
ObracChr06	ensembl	exon	3516396	3517216	.	+	.	Parent=transcript:OB06G15590.1;Name=OB06G15590.1.exon2;constitutive=1;ensembl_end_phase=0;ensembl_phase=1;exon_id=OB06G15590.1.exon2;rank=2
ObracChr06	ensembl	CDS	3516396	3517216	.	+	2	ID=CDS:OB06G15590.1;Parent=transcript:OB06G15590.1;protein_id=OB06G15590.1
Generic Name	Access Name	Feature	Begin	End
	OB07G27820	gene	15378379	15380329	.	-	.	ID=gene:OB07G27820;biotype=protein_coding;description=Uncharacterized	protein	[Source:UniProtKB/TrEMBL%3BAcc:J3MN00];gene_id=OB07G27820;logic_name=genemodel_v1.4_oge
ObracChr07	ensembl	transcript	15378379	15380329	.	-	.	ID=transcript:OB07G27820.1;Parent=gene:OB07G27820;Name=OB07G27820;biotype=protein_coding;transcript_id=OB07G27820.1
ObracChr07	ensembl	exon	15378379	15378788	.	-	.	Parent=transcript:OB07G27820.1;Name=OB07G27820.1.exon4;constitutive=1;ensembl_end_phase=-1;ensembl_phase=-1;exon_id=OB07G27820.1.exon4;rank=4
ObracChr07	ensembl	three_prime_UTR	15378379	15378788	.	-	.	Parent=transcript:OB07G27820.1
ObracChr07	ensembl	exon	15378789	15379504	.	-	.	Parent=transcript:OB07G27820.1;Name=OB07G27820.1.exon3;constitutive=1;ensembl_end_phase=0;ensembl_phase=1;exon_id=OB07G27820.1.exon3;rank=3
ObracChr07	ensembl	CDS	15378789	15379504	.	-	2	ID=CDS:OB07G27820.1;Parent=transcript:OB07G27820.1;protein_id=OB07G27820.1
ObracChr07	ensembl	exon	15379722	15379956	.	-	.	Parent=transcript:OB07G27820.1;Name=OB07G27820.1.exon2;constitutive=1;ensembl_end_phase=1;ensembl_phase=0;exon_id=OB07G27820.1.exon2;rank=2
ObracChr07	ensembl	CDS	15379722	15379956	.	-	0	ID=CDS:OB07G27820.1;Parent=transcript:OB07G27820.1;protein_id=OB07G27820.1
ObracChr07	ensembl	exon	15379957	15380329	.	-	.	Parent=transcript:OB07G27820.1;Name=OB07G27820.1.exon1;constitutive=1;ensembl_end_phase=-1;ensembl_phase=-1;exon_id=OB07G27820.1.exon1;rank=1
ObracChr07	ensembl	five_prime_UTR	15379957	15380329	.	-	.	Parent=transcript:OB07G27820.1
Generic Name	Access Name	Feature	Begin	End
	OB09G12530	gene	3511417	3512280	.	+	.	ID=gene:OB09G12530;biotype=protein_coding;description=Uncharacterized	protein	[Source:UniProtKB/TrEMBL%3BAcc:J3MW74];gene_id=OB09G12530;logic_name=genemodel_v1.4_oge
ObracChr09	ensembl	transcript	3511417	3512280	.	+	.	ID=transcript:OB09G12530.1;Parent=gene:OB09G12530;Name=OB09G12530;biotype=protein_coding;transcript_id=OB09G12530.1
ObracChr09	ensembl	exon	3511417	3512280	.	+	.	Parent=transcript:OB09G12530.1;Name=OB09G12530.1.exon1;constitutive=1;ensembl_end_phase=0;ensembl_phase=0;exon_id=OB09G12530.1.exon1;rank=1
ObracChr09	ensembl	CDS	3511417	3512280	.	+	0	ID=CDS:OB09G12530.1;Parent=transcript:OB09G12530.1;protein_id=OB09G12530.1
Generic Name	Access Name	Feature	Begin	End
	OB09G17960	gene	8469998	8472764	.	+	.	ID=gene:OB09G17960;biotype=protein_coding;description=Uncharacterized	protein	[Source:UniProtKB/TrEMBL%3BAcc:J3MXR7];gene_id=OB09G17960;logic_name=genemodel_v1.4_oge
ObracChr09	ensembl	transcript	8469998	8472764	.	+	.	ID=transcript:OB09G17960.1;Parent=gene:OB09G17960;Name=OB09G17960;biotype=protein_coding;transcript_id=OB09G17960.1
ObracChr09	ensembl	exon	8469998	8470110	.	+	.	Parent=transcript:OB09G17960.1;Name=OB09G17960.1.exon1;constitutive=1;ensembl_end_phase=-1;ensembl_phase=-1;exon_id=OB09G17960.1.exon1;rank=1
ObracChr09	ensembl	five_prime_UTR	8469998	8470110	.	+	.	Parent=transcript:OB09G17960.1
ObracChr09	ensembl	exon	8470111	8470444	.	+	.	Parent=transcript:OB09G17960.1;Name=OB09G17960.1.exon2;constitutive=1;ensembl_end_phase=1;ensembl_phase=0;exon_id=OB09G17960.1.exon2;rank=2
ObracChr09	ensembl	CDS	8470111	8470444	.	+	0	ID=CDS:OB09G17960.1;Parent=transcript:OB09G17960.1;protein_id=OB09G17960.1
ObracChr09	ensembl	exon	8471856	8472718	.	+	.	Parent=transcript:OB09G17960.1;Name=OB09G17960.1.exon3;constitutive=1;ensembl_end_phase=0;ensembl_phase=1;exon_id=OB09G17960.1.exon3;rank=3
ObracChr09	ensembl	CDS	8471856	8472718	.	+	2	ID=CDS:OB09G17960.1;Parent=transcript:OB09G17960.1;protein_id=OB09G17960.1
ObracChr09	ensembl	exon	8472719	8472764	.	+	.	Parent=transcript:OB09G17960.1;Name=OB09G17960.1.exon4;constitutive=1;ensembl_end_phase=-1;ensembl_phase=-1;exon_id=OB09G17960.1.exon4;rank=4
ObracChr09	ensembl	three_prime_UTR	8472719	8472764	.	+	.	Parent=transcript:OB09G17960.1
Generic Name	Access Name	Feature	Begin	End
	ORGLA02G0302700	gene	26841888	26844083	.	-	.	ID=gene:ORGLA02G0302700;biotype=protein_coding;description=Uncharacterized	protein	[Source:UniProtKB/TrEMBL%3BAcc:I1P4X1];gene_id=ORGLA02G0302700;logic_name=mips_oglab_v2.01
OglabChr02	ensembl	transcript	26841888	26844083	.	-	.	ID=transcript:ORGLA02G0302700.1;Parent=gene:ORGLA02G0302700;biotype=protein_coding;transcript_id=ORGLA02G0302700.1
OglabChr02	ensembl	exon	26841888	26842705	.	-	.	Parent=transcript:ORGLA02G0302700.1;Name=ORGLA02G0302700.1.exon2;constitutive=1;ensembl_end_phase=0;ensembl_phase=1;exon_id=ORGLA02G0302700.1.exon2;rank=2
OglabChr02	ensembl	CDS	26841888	26842705	.	-	2	ID=CDS:ORGLA02G0302700.1;Parent=transcript:ORGLA02G0302700.1;protein_id=ORGLA02G0302700.1
OglabChr02	ensembl	exon	26843804	26844083	.	-	.	Parent=transcript:ORGLA02G0302700.1;Name=ORGLA02G0302700.1.exon1;constitutive=1;ensembl_end_phase=1;ensembl_phase=0;exon_id=ORGLA02G0302700.1.exon1;rank=1
OglabChr02	ensembl	CDS	26843804	26844083	.	-	0	ID=CDS:ORGLA02G0302700.1;Parent=transcript:ORGLA02G0302700.1;protein_id=ORGLA02G0302700.1
Generic Name	Access Name	Feature	Begin	End
	ORGLA09G0030300	gene	4605563	4606261	.	-	.	ID=gene:ORGLA09G0030300;biotype=protein_coding;description=Uncharacterized	protein	[Source:UniProtKB/TrEMBL%3BAcc:I1QMM4];gene_id=ORGLA09G0030300;logic_name=mips_oglab_v2.01
OglabChr09	ensembl	transcript	4605563	4606261	.	-	.	ID=transcript:ORGLA09G0030300.1;Parent=gene:ORGLA09G0030300;biotype=protein_coding;transcript_id=ORGLA09G0030300.1
OglabChr09	ensembl	exon	4605563	4606261	.	-	.	Parent=transcript:ORGLA09G0030300.1;Name=ORGLA09G0030300.1.exon1;constitutive=1;ensembl_end_phase=0;ensembl_phase=0;exon_id=ORGLA09G0030300.1.exon1;rank=1
OglabChr09	ensembl	CDS	4605563	4606261	.	-	0	ID=CDS:ORGLA09G0030300.1;Parent=transcript:ORGLA09G0030300.1;protein_id=ORGLA09G0030300.1
Generic Name	Access Name	Feature	Begin	End
	ORGLA09G0030400	gene	4621937	4622701	.	-	.	ID=gene:ORGLA09G0030400;biotype=protein_coding;description=Uncharacterized	protein	[Source:UniProtKB/TrEMBL%3BAcc:I1QMM5];gene_id=ORGLA09G0030400;logic_name=mips_oglab_v2.01
OglabChr09	ensembl	transcript	4621937	4622701	.	-	.	ID=transcript:ORGLA09G0030400.1;Parent=gene:ORGLA09G0030400;biotype=protein_coding;transcript_id=ORGLA09G0030400.1
OglabChr09	ensembl	exon	4621937	4622701	.	-	.	Parent=transcript:ORGLA09G0030400.1;Name=ORGLA09G0030400.1.exon1;constitutive=1;ensembl_end_phase=0;ensembl_phase=0;exon_id=ORGLA09G0030400.1.exon1;rank=1
OglabChr09	ensembl	CDS	4621937	4622701	.	-	0	ID=CDS:ORGLA09G0030400.1;Parent=transcript:ORGLA09G0030400.1;protein_id=ORGLA09G0030400.1
Generic Name	Access Name	Feature	Begin	End
	ORGLA09G0085500	gene	11659953	11662669	.	+	.	ID=gene:ORGLA09G0085500;biotype=protein_coding;description=Uncharacterized	protein	[Source:UniProtKB/TrEMBL%3BAcc:I1QP76];gene_id=ORGLA09G0085500;logic_name=mips_oglab_v2.01
OglabChr09	ensembl	transcript	11659953	11662669	.	+	.	ID=transcript:ORGLA09G0085500.1;Parent=gene:ORGLA09G0085500;biotype=protein_coding;transcript_id=ORGLA09G0085500.1
OglabChr09	ensembl	exon	11659953	11660292	.	+	.	Parent=transcript:ORGLA09G0085500.1;Name=ORGLA09G0085500.1.exon1;constitutive=1;ensembl_end_phase=1;ensembl_phase=0;exon_id=ORGLA09G0085500.1.exon1;rank=1
OglabChr09	ensembl	CDS	11659953	11660292	.	+	0	ID=CDS:ORGLA09G0085500.1;Parent=transcript:ORGLA09G0085500.1;protein_id=ORGLA09G0085500.1
OglabChr09	ensembl	exon	11661807	11662669	.	+	.	Parent=transcript:ORGLA09G0085500.1;Name=ORGLA09G0085500.1.exon2;constitutive=1;ensembl_end_phase=0;ensembl_phase=1;exon_id=ORGLA09G0085500.1.exon2;rank=2
OglabChr09	ensembl	CDS	11661807	11662669	.	+	2	ID=CDS:ORGLA09G0085500.1;Parent=transcript:ORGLA09G0085500.1;protein_id=ORGLA09G0085500.1
Generic Name	Access Name	Feature	Begin	End
	OGLUM02G36100	gene	35244518	35246753	.	-	.	ID=gene:OGLUM02G36100;biotype=protein_coding;gene_id=OGLUM02G36100;logic_name=oge_maker_genes
OglumChr02	ensembl	transcript	35244518	35246753	.	-	.	ID=transcript:OGLUM02G36100.1;Parent=gene:OGLUM02G36100;biotype=protein_coding;transcript_id=OGLUM02G36100.1
OglumChr02	ensembl	exon	35244518	35245335	.	-	.	Parent=transcript:OGLUM02G36100.1;Name=OGLUM02G36100.1.exon2;constitutive=1;ensembl_end_phase=0;ensembl_phase=1;exon_id=OGLUM02G36100.1.exon2;rank=2
OglumChr02	ensembl	CDS	35244518	35245335	.	-	2	ID=CDS:OGLUM02G36100.1;Parent=transcript:OGLUM02G36100.1;protein_id=OGLUM02G36100.1
OglumChr02	ensembl	exon	35246474	35246753	.	-	.	Parent=transcript:OGLUM02G36100.1;Name=OGLUM02G36100.1.exon1;constitutive=1;ensembl_end_phase=1;ensembl_phase=0;exon_id=OGLUM02G36100.1.exon1;rank=1
OglumChr02	ensembl	CDS	35246474	35246753	.	-	0	ID=CDS:OGLUM02G36100.1;Parent=transcript:OGLUM02G36100.1;protein_id=OGLUM02G36100.1
Generic Name	Access Name	Feature	Begin	End
	OGLUM06G06300	gene	4607017	4609619	.	+	.	ID=gene:OGLUM06G06300;biotype=protein_coding;gene_id=OGLUM06G06300;logic_name=oge_maker_genes
OglumChr06	ensembl	transcript	4607017	4609619	.	+	.	ID=transcript:OGLUM06G06300.1;Parent=gene:OGLUM06G06300;biotype=protein_coding;transcript_id=OGLUM06G06300.1
OglumChr06	ensembl	five_prime_UTR	4607017	4607133	.	+	.	Parent=transcript:OGLUM06G06300.1
OglumChr06	ensembl	exon	4607017	4607398	.	+	.	Parent=transcript:OGLUM06G06300.1;Name=OGLUM06G06300.1.exon1;constitutive=1;ensembl_end_phase=1;ensembl_phase=-1;exon_id=OGLUM06G06300.1.exon1;rank=1
OglumChr06	ensembl	CDS	4607134	4607398	.	+	0	ID=CDS:OGLUM06G06300.1;Parent=transcript:OGLUM06G06300.1;protein_id=OGLUM06G06300.1
OglumChr06	ensembl	CDS	4608185	4609008	.	+	2	ID=CDS:OGLUM06G06300.1;Parent=transcript:OGLUM06G06300.1;protein_id=OGLUM06G06300.1
OglumChr06	ensembl	exon	4608185	4609055	.	+	.	Parent=transcript:OGLUM06G06300.1;Name=OGLUM06G06300.1.exon2;constitutive=1;ensembl_end_phase=-1;ensembl_phase=1;exon_id=OGLUM06G06300.1.exon2;rank=2
OglumChr06	ensembl	three_prime_UTR	4609009	4609055	.	+	.	Parent=transcript:OGLUM06G06300.1
OglumChr06	ensembl	exon	4609141	4609619	.	+	.	Parent=transcript:OGLUM06G06300.1;Name=OGLUM06G06300.1.exon3;constitutive=1;ensembl_end_phase=-1;ensembl_phase=-1;exon_id=OGLUM06G06300.1.exon3;rank=3
OglumChr06	ensembl	three_prime_UTR	4609141	4609619	.	+	.	Parent=transcript:OGLUM06G06300.1
Generic Name	Access Name	Feature	Begin	End
	OGLUM09G04680	gene	6641183	6641890	.	-	.	ID=gene:OGLUM09G04680;biotype=protein_coding;gene_id=OGLUM09G04680;logic_name=oge_maker_genes
OglumChr09	ensembl	transcript	6641183	6641890	.	-	.	ID=transcript:OGLUM09G04680.1;Parent=gene:OGLUM09G04680;biotype=protein_coding;transcript_id=OGLUM09G04680.1
OglumChr09	ensembl	exon	6641183	6641890	.	-	.	Parent=transcript:OGLUM09G04680.1;Name=OGLUM09G04680.1.exon1;constitutive=1;ensembl_end_phase=0;ensembl_phase=0;exon_id=OGLUM09G04680.1.exon1;rank=1
OglumChr09	ensembl	CDS	6641183	6641890	.	-	0	ID=CDS:OGLUM09G04680.1;Parent=transcript:OGLUM09G04680.1;protein_id=OGLUM09G04680.1
Generic Name	Access Name	Feature	Begin	End
	OGLUM09G04690	gene	6664469	6665233	.	-	.	ID=gene:OGLUM09G04690;biotype=protein_coding;gene_id=OGLUM09G04690;logic_name=oge_maker_genes
OglumChr09	ensembl	transcript	6664469	6665233	.	-	.	ID=transcript:OGLUM09G04690.1;Parent=gene:OGLUM09G04690;biotype=protein_coding;transcript_id=OGLUM09G04690.1
OglumChr09	ensembl	exon	6664469	6665233	.	-	.	Parent=transcript:OGLUM09G04690.1;Name=OGLUM09G04690.1.exon1;constitutive=1;ensembl_end_phase=0;ensembl_phase=0;exon_id=OGLUM09G04690.1.exon1;rank=1
OglumChr09	ensembl	CDS	6664469	6665233	.	-	0	ID=CDS:OGLUM09G04690.1;Parent=transcript:OGLUM09G04690.1;protein_id=OGLUM09G04690.1
Generic Name	Access Name	Feature	Begin	End
	OGLUM09G11780	gene	15812408	15813265	.	+	.	ID=gene:OGLUM09G11780;biotype=protein_coding;gene_id=OGLUM09G11780;logic_name=oge_maker_genes
OglumChr09	oge	transcript	15812408	15813265	.	+	.	ID=transcript:OGLUM09G11780.1;Parent=gene:OGLUM09G11780;biotype=protein_coding;transcript_id=OGLUM09G11780.1
OglumChr09	oge	exon	15812408	15813265	.	+	.	Parent=transcript:OGLUM09G11780.1;Name=OGLUM09G11780.1.exon1;constitutive=1;ensembl_end_phase=0;ensembl_phase=0;exon_id=OGLUM09G11780.1.exon1;rank=1
OglumChr09	oge	CDS	15812408	15813265	.	+	0	ID=CDS:OGLUM09G11780.1;Parent=transcript:OGLUM09G11780.1;protein_id=OGLUM09G11780.1
Generic Name	Access Name	Feature	Begin	End
	OMERI02G32980	gene	34422482	34425898	.	-	.	ID=gene:OMERI02G32980;Name=OMERI02G32980;biotype=protein_coding;gene_id=OMERI02G32980;logic_name=oge_maker_genes
OmeriChr02	ensembl	transcript	34422482	34425898	.	-	.	ID=transcript:OMERI02G32980.1;Parent=gene:OMERI02G32980;Name=OMERI02G32980.1;biotype=protein_coding;transcript_id=OMERI02G32980.1
OmeriChr02	ensembl	exon	34422482	34423361	.	-	.	Parent=transcript:OMERI02G32980.1;Name=OMERI02G32980.1.exon3;constitutive=1;ensembl_end_phase=-1;ensembl_phase=-1;exon_id=OMERI02G32980.1.exon3;rank=3
OmeriChr02	ensembl	three_prime_UTR	34422482	34423361	.	-	.	Parent=transcript:OMERI02G32980.1
OmeriChr02	ensembl	three_prime_UTR	34423443	34423489	.	-	.	Parent=transcript:OMERI02G32980.1
OmeriChr02	ensembl	exon	34423443	34424307	.	-	.	Parent=transcript:OMERI02G32980.1;Name=OMERI02G32980.1.exon2;constitutive=1;ensembl_end_phase=-1;ensembl_phase=1;exon_id=OMERI02G32980.1.exon2;rank=2
OmeriChr02	ensembl	CDS	34423490	34424307	.	-	2	ID=CDS:OMERI02G32980.1;Parent=transcript:OMERI02G32980.1;protein_id=OMERI02G32980.1
OmeriChr02	ensembl	CDS	34425441	34425720	.	-	0	ID=CDS:OMERI02G32980.1;Parent=transcript:OMERI02G32980.1;protein_id=OMERI02G32980.1
OmeriChr02	ensembl	exon	34425441	34425898	.	-	.	Parent=transcript:OMERI02G32980.1;Name=OMERI02G32980.1.exon1;constitutive=1;ensembl_end_phase=1;ensembl_phase=-1;exon_id=OMERI02G32980.1.exon1;rank=1
OmeriChr02	ensembl	five_prime_UTR	34425721	34425898	.	-	.	Parent=transcript:OMERI02G32980.1
Generic Name	Access Name	Feature	Begin	End
	OMERI06G07210	gene	6002503	6005645	.	+	.	ID=gene:OMERI06G07210;Name=OMERI06G07210;biotype=protein_coding;gene_id=OMERI06G07210;logic_name=oge_maker_genes
OmeriChr06	ensembl	transcript	6002503	6005645	.	+	.	ID=transcript:OMERI06G07210.1;Parent=gene:OMERI06G07210;Name=OMERI06G07210.1;biotype=protein_coding;transcript_id=OMERI06G07210.1
OmeriChr06	ensembl	five_prime_UTR	6002503	6002636	.	+	.	Parent=transcript:OMERI06G07210.1
OmeriChr06	ensembl	exon	6002503	6002916	.	+	.	Parent=transcript:OMERI06G07210.1;Name=OMERI06G07210.1.exon1;constitutive=1;ensembl_end_phase=1;ensembl_phase=-1;exon_id=OMERI06G07210.1.exon1;rank=1
OmeriChr06	ensembl	CDS	6002637	6002916	.	+	0	ID=CDS:OMERI06G07210.1;Parent=transcript:OMERI06G07210.1;protein_id=OMERI06G07210.1
OmeriChr06	ensembl	CDS	6003715	6004538	.	+	2	ID=CDS:OMERI06G07210.1;Parent=transcript:OMERI06G07210.1;protein_id=OMERI06G07210.1
OmeriChr06	ensembl	exon	6003715	6004585	.	+	.	Parent=transcript:OMERI06G07210.1;Name=OMERI06G07210.1.exon2;constitutive=1;ensembl_end_phase=-1;ensembl_phase=1;exon_id=OMERI06G07210.1.exon2;rank=2
OmeriChr06	ensembl	three_prime_UTR	6004539	6004585	.	+	.	Parent=transcript:OMERI06G07210.1
OmeriChr06	ensembl	exon	6004670	6005645	.	+	.	Parent=transcript:OMERI06G07210.1;Name=OMERI06G07210.1.exon3;constitutive=1;ensembl_end_phase=-1;ensembl_phase=-1;exon_id=OMERI06G07210.1.exon3;rank=3
OmeriChr06	ensembl	three_prime_UTR	6004670	6005645	.	+	.	Parent=transcript:OMERI06G07210.1
Generic Name	Access Name	Feature	Begin	End
	OMERI09G03030	gene	4678619	4681055	.	-	.	ID=gene:OMERI09G03030;Name=OMERI09G03030;biotype=protein_coding;gene_id=OMERI09G03030;logic_name=oge_maker_genes
OmeriChr09	ensembl	transcript	4678619	4681055	.	-	.	ID=transcript:OMERI09G03030.1;Parent=gene:OMERI09G03030;Name=OMERI09G03030.1;biotype=protein_coding;transcript_id=OMERI09G03030.1
OmeriChr09	ensembl	three_prime_UTR	4678619	4678937	.	-	.	Parent=transcript:OMERI09G03030.1
OmeriChr09	ensembl	exon	4678619	4678948	.	-	.	Parent=transcript:OMERI09G03030.1;Name=OMERI09G03030.1.exon3;constitutive=1;ensembl_end_phase=-1;ensembl_phase=1;exon_id=OMERI09G03030.1.exon3;rank=3
OmeriChr09	ensembl	CDS	4678938	4678948	.	-	2	ID=CDS:OMERI09G03030.1;Parent=transcript:OMERI09G03030.1;protein_id=OMERI09G03030.1
OmeriChr09	ensembl	exon	4679270	4679327	.	-	.	Parent=transcript:OMERI09G03030.1;Name=OMERI09G03030.1.exon2;constitutive=1;ensembl_end_phase=1;ensembl_phase=0;exon_id=OMERI09G03030.1.exon2;rank=2
OmeriChr09	ensembl	CDS	4679270	4679327	.	-	0	ID=CDS:OMERI09G03030.1;Parent=transcript:OMERI09G03030.1;protein_id=OMERI09G03030.1
OmeriChr09	ensembl	CDS	4679568	4680287	.	-	0	ID=CDS:OMERI09G03030.1;Parent=transcript:OMERI09G03030.1;protein_id=OMERI09G03030.1
OmeriChr09	ensembl	exon	4679568	4681055	.	-	.	Parent=transcript:OMERI09G03030.1;Name=OMERI09G03030.1.exon1;constitutive=1;ensembl_end_phase=0;ensembl_phase=-1;exon_id=OMERI09G03030.1.exon1;rank=1
OmeriChr09	ensembl	five_prime_UTR	4680288	4681055	.	-	.	Parent=transcript:OMERI09G03030.1
Generic Name	Access Name	Feature	Begin	End
	OMERI09G08870	gene	12883018	12887029	.	+	.	ID=gene:OMERI09G08870;Name=OMERI09G08870;biotype=protein_coding;gene_id=OMERI09G08870;logic_name=oge_maker_genes
OmeriChr09	ensembl	transcript	12883018	12886802	.	+	.	ID=transcript:OMERI09G08870.1;Parent=gene:OMERI09G08870;Name=OMERI09G08870.1;biotype=protein_coding;transcript_id=OMERI09G08870.1
OmeriChr09	ensembl	five_prime_UTR	12883018	12883365	.	+	.	Parent=transcript:OMERI09G08870.1
OmeriChr09	ensembl	exon	12883018	12883705	.	+	.	Parent=transcript:OMERI09G08870.1;Name=OMERI09G08870.1.exon1;constitutive=1;ensembl_end_phase=1;ensembl_phase=-1;exon_id=OMERI09G08870.1.exon1;rank=1
OmeriChr09	ensembl	CDS	12883366	12883705	.	+	0	ID=CDS:OMERI09G08870.1;Parent=transcript:OMERI09G08870.1;protein_id=OMERI09G08870.1
OmeriChr09	ensembl	exon	12885218	12886069	.	+	.	Parent=transcript:OMERI09G08870.1;Name=OMERI09G08870.1.exon2;constitutive=0;ensembl_end_phase=1;ensembl_phase=1;exon_id=OMERI09G08870.1.exon2;rank=2
OmeriChr09	ensembl	CDS	12885218	12886069	.	+	2	ID=CDS:OMERI09G08870.1;Parent=transcript:OMERI09G08870.1;protein_id=OMERI09G08870.1
OmeriChr09	ensembl	exon	12886759	12886802	.	+	.	Parent=transcript:OMERI09G08870.1;Name=OMERI09G08870.1.exon3;constitutive=0;ensembl_end_phase=0;ensembl_phase=1;exon_id=OMERI09G08870.1.exon3;rank=3
OmeriChr09	ensembl	CDS	12886759	12886802	.	+	2	ID=CDS:OMERI09G08870.1;Parent=transcript:OMERI09G08870.1;protein_id=OMERI09G08870.1
Generic Name	Access Name	Feature	Begin	End
	ONIVA01G39120	gene	33344037	33347461	.	-	.	ID=gene:ONIVA01G39120;biotype=protein_coding;gene_id=ONIVA01G39120;logic_name=oge_maker_genes
OnivaChr01	ensembl	transcript	33344037	33347461	.	-	.	ID=transcript:ONIVA01G39120.1;Parent=gene:ONIVA01G39120;biotype=protein_coding;transcript_id=ONIVA01G39120.1
OnivaChr01	ensembl	exon	33344037	33344044	.	-	.	Parent=transcript:ONIVA01G39120.1;Name=ONIVA01G39120.1.exon2;constitutive=1;ensembl_end_phase=0;ensembl_phase=1;exon_id=ONIVA01G39120.1.exon2;rank=2
OnivaChr01	ensembl	CDS	33344037	33344044	.	-	2	ID=CDS:ONIVA01G39120.1;Parent=transcript:ONIVA01G39120.1;protein_id=ONIVA01G39120.1
OnivaChr01	ensembl	exon	33346627	33347461	.	-	.	Parent=transcript:ONIVA01G39120.1;Name=ONIVA01G39120.1.exon1;constitutive=1;ensembl_end_phase=1;ensembl_phase=0;exon_id=ONIVA01G39120.1.exon1;rank=1
OnivaChr01	ensembl	CDS	33346627	33347461	.	-	0	ID=CDS:ONIVA01G39120.1;Parent=transcript:ONIVA01G39120.1;protein_id=ONIVA01G39120.1
Generic Name	Access Name	Feature	Begin	End
	ONIVA02G37060	gene	32050972	32053166	.	-	.	ID=gene:ONIVA02G37060;biotype=protein_coding;gene_id=ONIVA02G37060;logic_name=oge_maker_genes
OnivaChr02	ensembl	transcript	32050972	32053166	.	-	.	ID=transcript:ONIVA02G37060.1;Parent=gene:ONIVA02G37060;biotype=protein_coding;transcript_id=ONIVA02G37060.1
OnivaChr02	ensembl	exon	32050972	32051789	.	-	.	Parent=transcript:ONIVA02G37060.1;Name=ONIVA02G37060.1.exon2;constitutive=1;ensembl_end_phase=0;ensembl_phase=1;exon_id=ONIVA02G37060.1.exon2;rank=2
OnivaChr02	ensembl	CDS	32050972	32051789	.	-	2	ID=CDS:ONIVA02G37060.1;Parent=transcript:ONIVA02G37060.1;protein_id=ONIVA02G37060.1
OnivaChr02	ensembl	exon	32052887	32053166	.	-	.	Parent=transcript:ONIVA02G37060.1;Name=ONIVA02G37060.1.exon1;constitutive=1;ensembl_end_phase=1;ensembl_phase=0;exon_id=ONIVA02G37060.1.exon1;rank=1
OnivaChr02	ensembl	CDS	32052887	32053166	.	-	0	ID=CDS:ONIVA02G37060.1;Parent=transcript:ONIVA02G37060.1;protein_id=ONIVA02G37060.1
Generic Name	Access Name	Feature	Begin	End
	ONIVA06G06990	gene	4866380	4869550	.	+	.	ID=gene:ONIVA06G06990;biotype=protein_coding;gene_id=ONIVA06G06990;logic_name=oge_maker_genes
OnivaChr06	ensembl	transcript	4866380	4869550	.	+	.	ID=transcript:ONIVA06G06990.1;Parent=gene:ONIVA06G06990;biotype=protein_coding;transcript_id=ONIVA06G06990.1
OnivaChr06	ensembl	five_prime_UTR	4866380	4866616	.	+	.	Parent=transcript:ONIVA06G06990.1
OnivaChr06	ensembl	exon	4866380	4866881	.	+	.	Parent=transcript:ONIVA06G06990.1;Name=ONIVA06G06990.1.exon1;constitutive=1;ensembl_end_phase=1;ensembl_phase=-1;exon_id=ONIVA06G06990.1.exon1;rank=1
OnivaChr06	ensembl	CDS	4866617	4866881	.	+	0	ID=CDS:ONIVA06G06990.1;Parent=transcript:ONIVA06G06990.1;protein_id=ONIVA06G06990.1
OnivaChr06	ensembl	CDS	4867664	4868487	.	+	2	ID=CDS:ONIVA06G06990.1;Parent=transcript:ONIVA06G06990.1;protein_id=ONIVA06G06990.1
OnivaChr06	ensembl	exon	4867664	4868534	.	+	.	Parent=transcript:ONIVA06G06990.1;Name=ONIVA06G06990.1.exon2;constitutive=1;ensembl_end_phase=-1;ensembl_phase=1;exon_id=ONIVA06G06990.1.exon2;rank=2
OnivaChr06	ensembl	three_prime_UTR	4868488	4868534	.	+	.	Parent=transcript:ONIVA06G06990.1
OnivaChr06	ensembl	exon	4868620	4869550	.	+	.	Parent=transcript:ONIVA06G06990.1;Name=ONIVA06G06990.1.exon3;constitutive=1;ensembl_end_phase=-1;ensembl_phase=-1;exon_id=ONIVA06G06990.1.exon3;rank=3
OnivaChr06	ensembl	three_prime_UTR	4868620	4869550	.	+	.	Parent=transcript:ONIVA06G06990.1
Generic Name	Access Name	Feature	Begin	End
	ONIVA09G04180	gene	5512329	5513036	.	-	.	ID=gene:ONIVA09G04180;biotype=protein_coding;gene_id=ONIVA09G04180;logic_name=oge_maker_genes
OnivaChr09	ensembl	transcript	5512329	5513036	.	-	.	ID=transcript:ONIVA09G04180.1;Parent=gene:ONIVA09G04180;biotype=protein_coding;transcript_id=ONIVA09G04180.1
OnivaChr09	ensembl	exon	5512329	5513036	.	-	.	Parent=transcript:ONIVA09G04180.1;Name=ONIVA09G04180.1.exon1;constitutive=1;ensembl_end_phase=0;ensembl_phase=0;exon_id=ONIVA09G04180.1.exon1;rank=1
OnivaChr09	ensembl	CDS	5512329	5513036	.	-	0	ID=CDS:ONIVA09G04180.1;Parent=transcript:ONIVA09G04180.1;protein_id=ONIVA09G04180.1
Generic Name	Access Name	Feature	Begin	End
	ONIVA09G04210	gene	5532802	5533987	.	-	.	ID=gene:ONIVA09G04210;biotype=protein_coding;gene_id=ONIVA09G04210;logic_name=oge_maker_genes
OnivaChr09	ensembl	transcript	5532802	5533987	.	-	.	ID=transcript:ONIVA09G04210.1;Parent=gene:ONIVA09G04210;biotype=protein_coding;transcript_id=ONIVA09G04210.1
OnivaChr09	ensembl	exon	5532802	5532816	.	-	.	Parent=transcript:ONIVA09G04210.1;Name=ONIVA09G04210.1.exon2;constitutive=1;ensembl_end_phase=0;ensembl_phase=0;exon_id=ONIVA09G04210.1.exon2;rank=2
OnivaChr09	ensembl	CDS	5532802	5532816	.	-	0	ID=CDS:ONIVA09G04210.1;Parent=transcript:ONIVA09G04210.1;protein_id=ONIVA09G04210.1
OnivaChr09	ensembl	exon	5533268	5533987	.	-	.	Parent=transcript:ONIVA09G04210.1;Name=ONIVA09G04210.1.exon1;constitutive=1;ensembl_end_phase=0;ensembl_phase=0;exon_id=ONIVA09G04210.1.exon1;rank=1
OnivaChr09	ensembl	CDS	5533268	5533987	.	-	0	ID=CDS:ONIVA09G04210.1;Parent=transcript:ONIVA09G04210.1;protein_id=ONIVA09G04210.1
Generic Name	Access Name	Feature	Begin	End
	ONIVA09G11170	gene	12943940	12948201	.	+	.	ID=gene:ONIVA09G11170;biotype=protein_coding;gene_id=ONIVA09G11170;logic_name=oge_maker_genes
OnivaChr09	ensembl	transcript	12943940	12948201	.	+	.	ID=transcript:ONIVA09G11170.1;Parent=gene:ONIVA09G11170;biotype=protein_coding;transcript_id=ONIVA09G11170.1
OnivaChr09	ensembl	five_prime_UTR	12943940	12944547	.	+	.	Parent=transcript:ONIVA09G11170.1
OnivaChr09	ensembl	exon	12943940	12944881	.	+	.	Parent=transcript:ONIVA09G11170.1;Name=ONIVA09G11170.1.exon1;constitutive=1;ensembl_end_phase=1;ensembl_phase=-1;exon_id=ONIVA09G11170.1.exon1;rank=1
OnivaChr09	ensembl	CDS	12944548	12944881	.	+	0	ID=CDS:ONIVA09G11170.1;Parent=transcript:ONIVA09G11170.1;protein_id=ONIVA09G11170.1
OnivaChr09	ensembl	CDS	12946393	12947255	.	+	2	ID=CDS:ONIVA09G11170.1;Parent=transcript:ONIVA09G11170.1;protein_id=ONIVA09G11170.1
OnivaChr09	ensembl	exon	12946393	12947301	.	+	.	Parent=transcript:ONIVA09G11170.1;Name=ONIVA09G11170.1.exon2;constitutive=1;ensembl_end_phase=-1;ensembl_phase=1;exon_id=ONIVA09G11170.1.exon2;rank=2
OnivaChr09	ensembl	three_prime_UTR	12947256	12947301	.	+	.	Parent=transcript:ONIVA09G11170.1
OnivaChr09	ensembl	exon	12947401	12948201	.	+	.	Parent=transcript:ONIVA09G11170.1;Name=ONIVA09G11170.1.exon3;constitutive=1;ensembl_end_phase=-1;ensembl_phase=-1;exon_id=ONIVA09G11170.1.exon3;rank=3
OnivaChr09	ensembl	three_prime_UTR	12947401	12948201	.	+	.	Parent=transcript:ONIVA09G11170.1
Generic Name	Access Name	Feature	Begin	End
	OPUNC02G32270	gene	37033184	37035371	.	-	.	ID=gene:OPUNC02G32270;biotype=protein_coding;gene_id=OPUNC02G32270;logic_name=oge_maker_genes
OpuncChr02	ensembl	transcript	37033184	37035371	.	-	.	ID=transcript:OPUNC02G32270.1;Parent=gene:OPUNC02G32270;biotype=protein_coding;transcript_id=OPUNC02G32270.1
OpuncChr02	ensembl	exon	37033184	37034016	.	-	.	Parent=transcript:OPUNC02G32270.1;Name=OPUNC02G32270.1.exon2;constitutive=1;ensembl_end_phase=0;ensembl_phase=1;exon_id=OPUNC02G32270.1.exon2;rank=2
OpuncChr02	ensembl	CDS	37033184	37034016	.	-	2	ID=CDS:OPUNC02G32270.1;Parent=transcript:OPUNC02G32270.1;protein_id=OPUNC02G32270.1
OpuncChr02	ensembl	exon	37035089	37035371	.	-	.	Parent=transcript:OPUNC02G32270.1;Name=OPUNC02G32270.1.exon1;constitutive=1;ensembl_end_phase=1;ensembl_phase=0;exon_id=OPUNC02G32270.1.exon1;rank=1
OpuncChr02	ensembl	CDS	37035089	37035371	.	-	0	ID=CDS:OPUNC02G32270.1;Parent=transcript:OPUNC02G32270.1;protein_id=OPUNC02G32270.1
Generic Name	Access Name	Feature	Begin	End
	OPUNC06G05780	gene	4130957	4134025	.	+	.	ID=gene:OPUNC06G05780;biotype=protein_coding;gene_id=OPUNC06G05780;logic_name=oge_maker_genes
OpuncChr06	ensembl	transcript	4130957	4134025	.	+	.	ID=transcript:OPUNC06G05780.1;Parent=gene:OPUNC06G05780;biotype=protein_coding;transcript_id=OPUNC06G05780.1
OpuncChr06	ensembl	five_prime_UTR	4130957	4131089	.	+	.	Parent=transcript:OPUNC06G05780.1
OpuncChr06	ensembl	exon	4130957	4131360	.	+	.	Parent=transcript:OPUNC06G05780.1;Name=OPUNC06G05780.1.exon1;constitutive=1;ensembl_end_phase=1;ensembl_phase=-1;exon_id=OPUNC06G05780.1.exon1;rank=1
OpuncChr06	ensembl	CDS	4131090	4131360	.	+	0	ID=CDS:OPUNC06G05780.1;Parent=transcript:OPUNC06G05780.1;protein_id=OPUNC06G05780.1
OpuncChr06	ensembl	CDS	4132209	4133029	.	+	2	ID=CDS:OPUNC06G05780.1;Parent=transcript:OPUNC06G05780.1;protein_id=OPUNC06G05780.1
OpuncChr06	ensembl	exon	4132209	4133076	.	+	.	Parent=transcript:OPUNC06G05780.1;Name=OPUNC06G05780.1.exon2;constitutive=1;ensembl_end_phase=-1;ensembl_phase=1;exon_id=OPUNC06G05780.1.exon2;rank=2
OpuncChr06	ensembl	three_prime_UTR	4133030	4133076	.	+	.	Parent=transcript:OPUNC06G05780.1
OpuncChr06	ensembl	exon	4133161	4134025	.	+	.	Parent=transcript:OPUNC06G05780.1;Name=OPUNC06G05780.1.exon3;constitutive=1;ensembl_end_phase=-1;ensembl_phase=-1;exon_id=OPUNC06G05780.1.exon3;rank=3
OpuncChr06	ensembl	three_prime_UTR	4133161	4134025	.	+	.	Parent=transcript:OPUNC06G05780.1
Generic Name	Access Name	Feature	Begin	End
	OPUNC09G03530	gene	9447159	9447866	.	-	.	ID=gene:OPUNC09G03530;biotype=protein_coding;gene_id=OPUNC09G03530;logic_name=oge_maker_genes
OpuncChr09	ensembl	transcript	9447159	9447866	.	-	.	ID=transcript:OPUNC09G03530.1;Parent=gene:OPUNC09G03530;biotype=protein_coding;transcript_id=OPUNC09G03530.1
OpuncChr09	ensembl	exon	9447159	9447866	.	-	.	Parent=transcript:OPUNC09G03530.1;Name=OPUNC09G03530.1.exon1;constitutive=1;ensembl_end_phase=0;ensembl_phase=0;exon_id=OPUNC09G03530.1.exon1;rank=1
OpuncChr09	ensembl	CDS	9447159	9447866	.	-	0	ID=CDS:OPUNC09G03530.1;Parent=transcript:OPUNC09G03530.1;protein_id=OPUNC09G03530.1
Generic Name	Access Name	Feature	Begin	End
	OPUNC09G03540	gene	9473995	9475099	.	-	.	ID=gene:OPUNC09G03540;biotype=protein_coding;gene_id=OPUNC09G03540;logic_name=oge_maker_genes
OpuncChr09	ensembl	transcript	9473995	9475099	.	-	.	ID=transcript:OPUNC09G03540.1;Parent=gene:OPUNC09G03540;biotype=protein_coding;transcript_id=OPUNC09G03540.1
OpuncChr09	ensembl	three_prime_UTR	9473995	9473996	.	-	.	Parent=transcript:OPUNC09G03540.1
OpuncChr09	ensembl	exon	9473995	9474053	.	-	.	Parent=transcript:OPUNC09G03540.1;Name=OPUNC09G03540.1.exon2;constitutive=1;ensembl_end_phase=-1;ensembl_phase=0;exon_id=OPUNC09G03540.1.exon2;rank=2
OpuncChr09	ensembl	CDS	9473997	9474053	.	-	0	ID=CDS:OPUNC09G03540.1;Parent=transcript:OPUNC09G03540.1;protein_id=OPUNC09G03540.1
OpuncChr09	ensembl	exon	9474407	9475099	.	-	.	Parent=transcript:OPUNC09G03540.1;Name=OPUNC09G03540.1.exon1;constitutive=1;ensembl_end_phase=0;ensembl_phase=0;exon_id=OPUNC09G03540.1.exon1;rank=1
OpuncChr09	ensembl	CDS	9474407	9475099	.	-	0	ID=CDS:OPUNC09G03540.1;Parent=transcript:OPUNC09G03540.1;protein_id=OPUNC09G03540.1
Generic Name	Access Name	Feature	Begin	End
	OPUNC09G09870	gene	18805571	18809126	.	+	.	ID=gene:OPUNC09G09870;biotype=protein_coding;gene_id=OPUNC09G09870;logic_name=oge_maker_genes
OpuncChr09	ensembl	transcript	18805571	18809126	.	+	.	ID=transcript:OPUNC09G09870.1;Parent=gene:OPUNC09G09870;biotype=protein_coding;transcript_id=OPUNC09G09870.1
OpuncChr09	ensembl	five_prime_UTR	18805571	18805730	.	+	.	Parent=transcript:OPUNC09G09870.1
OpuncChr09	ensembl	exon	18805571	18806067	.	+	.	Parent=transcript:OPUNC09G09870.1;Name=OPUNC09G09870.1.exon1;constitutive=1;ensembl_end_phase=1;ensembl_phase=-1;exon_id=OPUNC09G09870.1.exon1;rank=1
OpuncChr09	ensembl	CDS	18805731	18806067	.	+	0	ID=CDS:OPUNC09G09870.1;Parent=transcript:OPUNC09G09870.1;protein_id=OPUNC09G09870.1
OpuncChr09	ensembl	CDS	18807501	18808375	.	+	2	ID=CDS:OPUNC09G09870.1;Parent=transcript:OPUNC09G09870.1;protein_id=OPUNC09G09870.1
OpuncChr09	ensembl	exon	18807501	18808421	.	+	.	Parent=transcript:OPUNC09G09870.1;Name=OPUNC09G09870.1.exon2;constitutive=1;ensembl_end_phase=-1;ensembl_phase=1;exon_id=OPUNC09G09870.1.exon2;rank=2
OpuncChr09	ensembl	three_prime_UTR	18808376	18808421	.	+	.	Parent=transcript:OPUNC09G09870.1
OpuncChr09	ensembl	exon	18808521	18809126	.	+	.	Parent=transcript:OPUNC09G09870.1;Name=OPUNC09G09870.1.exon3;constitutive=1;ensembl_end_phase=-1;ensembl_phase=-1;exon_id=OPUNC09G09870.1.exon3;rank=3
OpuncChr09	ensembl	three_prime_UTR	18808521	18809126	.	+	.	Parent=transcript:OPUNC09G09870.1
Generic Name	Access Name	Feature	Begin	End
	ORUFI02G36450	gene	31352474	31354669	.	-	.	ID=gene:ORUFI02G36450;biotype=protein_coding;gene_id=ORUFI02G36450;logic_name=oge_maker_genes
OrufiChr02	ensembl	transcript	31352474	31354669	.	-	.	ID=transcript:ORUFI02G36450.1;Parent=gene:ORUFI02G36450;biotype=protein_coding;transcript_id=ORUFI02G36450.1
OrufiChr02	ensembl	exon	31352474	31353291	.	-	.	Parent=transcript:ORUFI02G36450.1;Name=ORUFI02G36450.1.exon2;constitutive=1;ensembl_end_phase=0;ensembl_phase=1;exon_id=ORUFI02G36450.1.exon2;rank=2
OrufiChr02	ensembl	CDS	31352474	31353291	.	-	2	ID=CDS:ORUFI02G36450.1;Parent=transcript:ORUFI02G36450.1;protein_id=ORUFI02G36450.1
OrufiChr02	ensembl	exon	31354390	31354669	.	-	.	Parent=transcript:ORUFI02G36450.1;Name=ORUFI02G36450.1.exon1;constitutive=1;ensembl_end_phase=1;ensembl_phase=0;exon_id=ORUFI02G36450.1.exon1;rank=1
OrufiChr02	ensembl	CDS	31354390	31354669	.	-	0	ID=CDS:ORUFI02G36450.1;Parent=transcript:ORUFI02G36450.1;protein_id=ORUFI02G36450.1
Generic Name	Access Name	Feature	Begin	End
	ORUFI06G06250	gene	4308661	4311343	.	+	.	ID=gene:ORUFI06G06250;biotype=protein_coding;gene_id=ORUFI06G06250;logic_name=oge_maker_genes
OrufiChr06	ensembl	transcript	4308661	4311343	.	+	.	ID=transcript:ORUFI06G06250.1;Parent=gene:ORUFI06G06250;biotype=protein_coding;transcript_id=ORUFI06G06250.1
OrufiChr06	ensembl	five_prime_UTR	4308661	4308777	.	+	.	Parent=transcript:ORUFI06G06250.1
OrufiChr06	ensembl	exon	4308661	4309042	.	+	.	Parent=transcript:ORUFI06G06250.1;Name=ORUFI06G06250.1.exon1;constitutive=1;ensembl_end_phase=1;ensembl_phase=-1;exon_id=ORUFI06G06250.1.exon1;rank=1
OrufiChr06	ensembl	CDS	4308778	4309042	.	+	0	ID=CDS:ORUFI06G06250.1;Parent=transcript:ORUFI06G06250.1;protein_id=ORUFI06G06250.1
OrufiChr06	ensembl	CDS	4309826	4310649	.	+	2	ID=CDS:ORUFI06G06250.1;Parent=transcript:ORUFI06G06250.1;protein_id=ORUFI06G06250.1
OrufiChr06	ensembl	exon	4309826	4310696	.	+	.	Parent=transcript:ORUFI06G06250.1;Name=ORUFI06G06250.1.exon2;constitutive=1;ensembl_end_phase=-1;ensembl_phase=1;exon_id=ORUFI06G06250.1.exon2;rank=2
OrufiChr06	ensembl	three_prime_UTR	4310650	4310696	.	+	.	Parent=transcript:ORUFI06G06250.1
OrufiChr06	ensembl	exon	4310782	4311343	.	+	.	Parent=transcript:ORUFI06G06250.1;Name=ORUFI06G06250.1.exon3;constitutive=1;ensembl_end_phase=-1;ensembl_phase=-1;exon_id=ORUFI06G06250.1.exon3;rank=3
OrufiChr06	ensembl	three_prime_UTR	4310782	4311343	.	+	.	Parent=transcript:ORUFI06G06250.1
Generic Name	Access Name	Feature	Begin	End
	ORUFI09G04400	gene	5389306	5390004	.	-	.	ID=gene:ORUFI09G04400;biotype=protein_coding;gene_id=ORUFI09G04400;logic_name=oge_maker_genes
OrufiChr09	ensembl	transcript	5389306	5390004	.	-	.	ID=transcript:ORUFI09G04400.1;Parent=gene:ORUFI09G04400;biotype=protein_coding;transcript_id=ORUFI09G04400.1
OrufiChr09	ensembl	exon	5389306	5390004	.	-	.	Parent=transcript:ORUFI09G04400.1;Name=ORUFI09G04400.1.exon1;constitutive=1;ensembl_end_phase=0;ensembl_phase=0;exon_id=ORUFI09G04400.1.exon1;rank=1
OrufiChr09	ensembl	CDS	5389306	5390004	.	-	0	ID=CDS:ORUFI09G04400.1;Parent=transcript:ORUFI09G04400.1;protein_id=ORUFI09G04400.1
Generic Name	Access Name	Feature	Begin	End
OrufiChr09	ensembl	gene	5405620	5406387	.	-	.	ID=gene:ORUFI09G04420;biotype=protein_coding;gene_id=ORUFI09G04420;logic_name=oge_maker_genes
OrufiChr09	ensembl	transcript	5405620	5406387	.	-	.	ID=transcript:ORUFI09G04420.1;Parent=gene:ORUFI09G04420;biotype=protein_coding;transcript_id=ORUFI09G04420.1
OrufiChr09	ensembl	exon	5405620	5406387	.	-	.	Parent=transcript:ORUFI09G04420.1;Name=ORUFI09G04420.1.exon1;constitutive=1;ensembl_end_phase=0;ensembl_phase=0;exon_id=ORUFI09G04420.1.exon1;rank=1
OrufiChr09	ensembl	CDS	5405620	5406387	.	-	0	ID=CDS:ORUFI09G04420.1;Parent=transcript:ORUFI09G04420.1;protein_id=ORUFI09G04420.1
Generic Name	Access Name	Feature	Begin	End
	ORUFI09G12180	gene	13680306	13684479	.	+	.	ID=gene:ORUFI09G12180;biotype=protein_coding;gene_id=ORUFI09G12180;logic_name=oge_maker_genes
OrufiChr09	ensembl	transcript	13680306	13684479	.	+	.	ID=transcript:ORUFI09G12180.1;Parent=gene:ORUFI09G12180;biotype=protein_coding;transcript_id=ORUFI09G12180.1
OrufiChr09	ensembl	five_prime_UTR	13680306	13681037	.	+	.	Parent=transcript:ORUFI09G12180.1
OrufiChr09	ensembl	exon	13680306	13681365	.	+	.	Parent=transcript:ORUFI09G12180.1;Name=ORUFI09G12180.1.exon1;constitutive=1;ensembl_end_phase=1;ensembl_phase=-1;exon_id=ORUFI09G12180.1.exon1;rank=1
OrufiChr09	ensembl	CDS	13681038	13681365	.	+	0	ID=CDS:ORUFI09G12180.1;Parent=transcript:ORUFI09G12180.1;protein_id=ORUFI09G12180.1
OrufiChr09	ensembl	CDS	13682879	13683741	.	+	2	ID=CDS:ORUFI09G12180.1;Parent=transcript:ORUFI09G12180.1;protein_id=ORUFI09G12180.1
OrufiChr09	ensembl	exon	13682879	13683787	.	+	.	Parent=transcript:ORUFI09G12180.1;Name=ORUFI09G12180.1.exon2;constitutive=1;ensembl_end_phase=-1;ensembl_phase=1;exon_id=ORUFI09G12180.1.exon2;rank=2
OrufiChr09	ensembl	three_prime_UTR	13683742	13683787	.	+	.	Parent=transcript:ORUFI09G12180.1
OrufiChr09	ensembl	exon	13683887	13684479	.	+	.	Parent=transcript:ORUFI09G12180.1;Name=ORUFI09G12180.1.exon3;constitutive=1;ensembl_end_phase=-1;ensembl_phase=-1;exon_id=ORUFI09G12180.1.exon3;rank=3
OrufiChr09	ensembl	three_prime_UTR	13683887	13684479	.	+	.	Parent=transcript:ORUFI09G12180.1
Generic Name	Access Name	Feature	Begin	End
	BGIOSGA005480	gene	35326447	35328641	.	-	.	ID=gene:BGIOSGA005480;biotype=protein_coding;description=Putative
OsindChr02	BGI	transcript	35326447	35328641	.	-	.	ID=transcript:BGIOSGA005480-TA;Parent=gene:BGIOSGA005480;Name=EREBP1;biotype=protein_coding;transcript_id=BGIOSGA005480-TA
OsindChr02	BGI	exon	35326447	35327264	.	-	.	Parent=transcript:BGIOSGA005480-TA;Name=BGIOSGA005480-TA.2;constitutive=1;ensembl_end_phase=0;ensembl_phase=1;exon_id=BGIOSGA005480-TA.2;rank=2
OsindChr02	BGI	CDS	35326447	35327264	.	-	2	ID=CDS:BGIOSGA005480-PA;Parent=transcript:BGIOSGA005480-TA;protein_id=BGIOSGA005480-PA
OsindChr02	BGI	exon	35328362	35328641	.	-	.	Parent=transcript:BGIOSGA005480-TA;Name=BGIOSGA005480-TA.1;constitutive=1;ensembl_end_phase=1;ensembl_phase=0;exon_id=BGIOSGA005480-TA.1;rank=1
OsindChr02	BGI	CDS	35328362	35328641	.	-	0	ID=CDS:BGIOSGA005480-PA;Parent=transcript:BGIOSGA005480-TA;protein_id=BGIOSGA005480-PA
Generic Name	Access Name	Feature	Begin	End
	BGIOSGA022463	gene	5311634	5313504	.	+	.	ID=gene:BGIOSGA022463;biotype=protein_coding;description=Putative
OsindChr06	BGI	transcript	5311634	5313504	.	+	.	ID=transcript:BGIOSGA022463-TA;Parent=gene:BGIOSGA022463;Name=ERF-15;biotype=protein_coding;transcript_id=BGIOSGA022463-TA
OsindChr06	BGI	exon	5311634	5311898	.	+	.	Parent=transcript:BGIOSGA022463-TA;Name=BGIOSGA022463-TA.1;constitutive=1;ensembl_end_phase=1;ensembl_phase=0;exon_id=BGIOSGA022463-TA.1;rank=1
OsindChr06	BGI	CDS	5311634	5311898	.	+	0	ID=CDS:BGIOSGA022463-PA;Parent=transcript:BGIOSGA022463-TA;protein_id=BGIOSGA022463-PA
OsindChr06	BGI	exon	5312681	5313504	.	+	.	Parent=transcript:BGIOSGA022463-TA;Name=BGIOSGA022463-TA.2;constitutive=1;ensembl_end_phase=0;ensembl_phase=1;exon_id=BGIOSGA022463-TA.2;rank=2
OsindChr06	BGI	CDS	5312681	5313504	.	+	2	ID=CDS:BGIOSGA022463-PA;Parent=transcript:BGIOSGA022463-TA;protein_id=BGIOSGA022463-PA
Generic Name	Access Name	Feature	Begin	End
	BGIOSGA030816	gene	14492001	14494715	.	+	.	ID=gene:BGIOSGA030816;biotype=protein_coding;description=Putative
OsindChr09	BGI	transcript	14492001	14494715	.	+	.	ID=transcript:BGIOSGA030816-TA;Parent=gene:BGIOSGA030816;Name=BIERF1;biotype=protein_coding;transcript_id=BGIOSGA030816-TA
OsindChr09	BGI	exon	14492001	14492337	.	+	.	Parent=transcript:BGIOSGA030816-TA;Name=BGIOSGA030816-TA.1;constitutive=1;ensembl_end_phase=1;ensembl_phase=0;exon_id=BGIOSGA030816-TA.1;rank=1
OsindChr09	BGI	CDS	14492001	14492337	.	+	0	ID=CDS:BGIOSGA030816-PA;Parent=transcript:BGIOSGA030816-TA;protein_id=BGIOSGA030816-PA
OsindChr09	BGI	exon	14493853	14494715	.	+	.	Parent=transcript:BGIOSGA030816-TA;Name=BGIOSGA030816-TA.2;constitutive=1;ensembl_end_phase=0;ensembl_phase=1;exon_id=BGIOSGA030816-TA.2;rank=2
OsindChr09	BGI	CDS	14493853	14494715	.	+	2	ID=CDS:BGIOSGA030816-PA;Parent=transcript:BGIOSGA030816-TA;protein_id=BGIOSGA030816-PA
Generic Name	Access Name	Feature	Begin	End
	BGIOSGA038064	gene	12194	13379	.	+	.	ID=gene:BGIOSGA038064;biotype=protein_coding;description=ERF
Scaffold	BGI	transcript	12194	13379	.	+	.	ID=transcript:BGIOSGA038064-TA;Parent=gene:BGIOSGA038064;Name=SUB1B-1;biotype=protein_coding;transcript_id=BGIOSGA038064-TA
Scaffold	BGI	exon	12194	12913	.	+	.	Parent=transcript:BGIOSGA038064-TA;Name=BGIOSGA038064-TA.1;constitutive=1;ensembl_end_phase=0;ensembl_phase=0;exon_id=BGIOSGA038064-TA.1;rank=1
Scaffold	BGI	CDS	12194	12913	.	+	0	ID=CDS:BGIOSGA038064-PA;Parent=transcript:BGIOSGA038064-TA;protein_id=BGIOSGA038064-PA
Scaffold	BGI	exon	13365	13379	.	+	.	Parent=transcript:BGIOSGA038064-TA;Name=BGIOSGA038064-TA.2;constitutive=1;ensembl_end_phase=0;ensembl_phase=0;exon_id=BGIOSGA038064-TA.2;rank=2
Scaffold	BGI	CDS	13365	13379	.	+	0	ID=CDS:BGIOSGA038064-PA;Parent=transcript:BGIOSGA038064-TA;protein_id=BGIOSGA038064-PA
Generic Name	Access Name	Feature	Begin	End
	BGIOSGA030065	gene	5916412	5917110	.	-	.	ID=gene:BGIOSGA030065;biotype=protein_coding;description=Putative
OsindChr09	BGI	transcript	5916412	5917110	.	-	.	ID=transcript:BGIOSGA030065-TA;Parent=gene:BGIOSGA030065;Name=SUB1C-1;biotype=protein_coding;transcript_id=BGIOSGA030065-TA
OsindChr09	BGI	exon	5916412	5917110	.	-	.	Parent=transcript:BGIOSGA030065-TA;Name=BGIOSGA030065-TA.1;constitutive=1;ensembl_end_phase=0;ensembl_phase=0;exon_id=BGIOSGA030065-TA.1;rank=1
OsindChr09	BGI	CDS	5916412	5917110	.	-	0	ID=CDS:BGIOSGA030065-PA;Parent=transcript:BGIOSGA030065-TA;protein_id=BGIOSGA030065-PA
Generic Name	Access Name	Feature	Begin	End
	BGIOSGA038325	gene	5133	6765	.	-	.	ID=gene:BGIOSGA038325;biotype=protein_coding;description=SUB1A-2
Scaffold	BGI	transcript	5133	6765	.	-	.	ID=transcript:BGIOSGA038325-TA;Parent=gene:BGIOSGA038325;Name=SUB1
Scaffold	BGI	exon	5133	5143	.	-	.	Parent=transcript:BGIOSGA038325-TA;Name=BGIOSGA038325-TA.2;constitutive=1;
Scaffold	BGI	CDS	5133	5143	.	-	2	ID=CDS:BGIOSGA038325-PA;Parent=transcript:BGIOSGA038325-TA;protein_id=BGIO
Scaffold	BGI	exon	5961	6765	.	-	.	Parent=transcript:BGIOSGA038325-TA;Name=BGIOSGA038325-TA.1;constitutive=1;
Scaffold	BGI	CDS	5961	6765	.	-	0	ID=CDS:BGIOSGA038325-PA;Parent=transcript:BGIOSGA038325-TA;protein_id=BGIOSGA038325-PA
Generic Name	Access Name	Feature	Begin	End
	Os09g0286600	mRNA	6388158	6389789	.	-	.	ID=Os09t0286600-01;Name=Os09t0286600-01;Locus_id=Os09g0286600;Note=Pathoge
OsjapChr09	IRGSP	five_prime_UTR	6389654	6389789	.	-	.	Parent=Os09t0286600-01
OsjapChr09	IRGSP	CDS	6388955	6389653	.	-	.	Parent=Os09t0286600-01
OsjapChr09	IRGSP	three_prime_UTR	6388934	6388954	.	-	.	Parent=Os09t0286600-01
OsjapChr09	IRGSP	three_prime_UTR	6388158	6388432	.	-	.	Parent=Os09t0286600-01
Generic Name	Access Name	Feature	Begin	End
	Os09g0287000	mRNA	6404482	6406039	.	-	.	ID=Os09t0287000-01;Name=Os09t0287000-01;Locus_id=Os09g0287000;Note=Similar
OsjapChr09	IRGSP	five_prime_UTR	6405951	6406039	.	-	.	Parent=Os09t0287000-01
OsjapChr09	IRGSP	CDS	6405213	6405950	.	-	.	Parent=Os09t0287000-01
OsjapChr09	IRGSP	CDS	6404747	6404761	.	-	.	Parent=Os09t0287000-01
OsjapChr09	IRGSP	three_prime_UTR	6404482	6404746	.	-	.	Parent=Os09t0287000-01
Generic Name	Access Name	Feature	Begin	End
	Os09g0434500	mRNA	15959434	15962646	.	+	.	ID=Os09t0434500-01;Name=Os09t0434500-01;Locus_id=Os09g0434
OsjapChr09	IRGSP	five_prime_UTR	15959434	15959541	.	+	.	Parent=Os09t0434500-01
OsjapChr09	IRGSP	CDS	15959542	15959869	.	+	.	Parent=Os09t0434500-01
OsjapChr09	IRGSP	CDS	15961383	15962245	.	+	.	Parent=Os09t0434500-01
OsjapChr09	IRGSP	three_prime_UTR	15962246	15962291	.	+	.	Parent=Os09t0434500-01
OsjapChr09	IRGSP	three_prime_UTR	15962391	15962646	.	+	.	Parent=Os09t0434500-01
Generic Name	Access Name	Feature	Begin	End
	Os06g0194000	mRNA	4731330	4733786	.	+	.	ID=Os06t0194000-01;Name=Os06t0194000-01;Locus_id=Os06g0194000;Note=Similar
OsjapChr06	IRGSP	five_prime_UTR	4731330	4731449	.	+	.	Parent=Os06t0194000-01
OsjapChr06	IRGSP	CDS	4731450	4731714	.	+	.	Parent=Os06t0194000-01
OsjapChr06	IRGSP	CDS	4732496	4733319	.	+	.	Parent=Os06t0194000-01
OsjapChr06	IRGSP	three_prime_UTR	4733320	4733366	.	+	.	Parent=Os06t0194000-01
OsjapChr06	IRGSP	three_prime_UTR	4733452	4733786	.	+	.	Parent=Os06t0194000-01
Generic Name	Access Name	Feature	Begin	End
	Os02g0782700-01	mRNA	33199818	33202681	.	-	.	ID=Os02t0782700-01;Name=Os02t0782700-01;Locus_id=Os02g0782
OsjapChr02	IRGSP	five_prime_UTR	33202520	33202681	.	-	.	Parent=Os02t0782700-01
OsjapChr02	IRGSP	CDS	33202240	33202519	.	-	.	Parent=Os02t0782700-01
OsjapChr02	IRGSP	CDS	33200324	33201141	.	-	.	Parent=Os02t0782700-01
OsjapChr02	IRGSP	three_prime_UTR	33200277	33200323	.	-	.	Parent=Os02t0782700-01
OsjapChr02	IRGSP	three_prime_UTR	33199818	33200196	.	-	.	Parent=Os02t0782700-01
